# Supplementary material for: Pan-cancer investigation of C-to-U editing reveals its important role in cancer development and new targets for cancer treatment
Source: Front Oncol. 2023 Mar 9;13:1097667. doi: 10.3389/fonc.2023.1097667 (PMC10034049; doi:10.3389/fonc.2023.1097667)
Supplement: Supplementary file 1 [file Table_1.xlsx]

## Sheet: Table S1
Table S1, C-to-U RESs associated with patient survival of various cancers.
RNA editing site	tumour	variant_regions	gene
chr2:38734403:GA	LGG	UTR3	GALM
chr2:38734404:GA	LGG	UTR3	GALM
chr1:160289839:CT	BRCA	UTR3	COPA
chr18:23482511:GA	PRAD	UTR3	RIOK3
chr12:57757665:GA	LGG	intronic	MARCH9
chr18:23482512:GA	PRAD	UTR3	RIOK3
chr22:23163130:GA	LGG	UTR3	RAB36
chr7:44063275:CT	LGG	UTR3	DBNL
chr17:1573712:CT	LGG	UTR3	SLC43A2
chr17:7656763:CT	LGG	UTR3	ATP1B2
chr17:42461673:GA	LGG	intronic	ATP6V0A1
chr1:160289836:CT	BRCA	UTR3	COPA
chr7:66956705:GA	LGG	UTR3	TMEM248
chr6:31355316:CT	BRCA	exonic	HLA-B
chrX:71300600:CT	BRCA	UTR3	NONO
chr9:74967198:CT	PRAD	ncRNA	C9orf41-AS1
chr6:159680890:GA	MESO	UTR3	SOD2
chr11:65040068:GA	LGG	ncRNA	ARL2-SNX15
chr17:7656766:CT	LGG	UTR3	ATP1B2
chr12:57757670:GA	LGG	intronic	MARCH9
chr6:170394495:CT	LAML	intronic	FAM120B
chr6:170394533:CT	LAML	intronic	FAM120B
chr6:170394571:CT	LAML	intronic	FAM120B
chr19:48257513:CT	LAML	ncRNA	CARD8-AS1
chr10:3120783:CT	LAML	intronic	PFKP
chr1:27666222:GA	LGG	UTR3	IFI6
chr10:28523136:CT	LGG	ncRNA	WAC-AS1
chr19:11165577:CT	LGG	UTR3	KANK2

## Sheet: Table S2
Table S2, C-to-U RESs associated with ICCs of various cancers. RESs also associated with TMB were indicated in the last column.
edit	cell	tumour	variant_regions	gene	with.tmb
chr1:100977874:CT	T cells CD4 memory resting	1	UTR3	SLC30A7	No
chr1:100977874:CT	Macrophages M2	1	UTR3	SLC30A7	No
chr1:100978025:CT	Macrophages M2	1	UTR3	SLC30A7	No
chr1:108638080:CT	T cells gamma delta	1	UTR3	FAM102B	No
chr1:108638084:CT	T cells gamma delta	1	UTR3	FAM102B	No
chr1:109206020:CT	T cells CD4 memory resting	1	UTR3	KIAA1324	No
chr1:109206020:CT	Macrophages M1	1	UTR3	KIAA1324	No
chr1:109206020:CT	T cells follicular helper	1	UTR3	KIAA1324	No
chr1:109206021:CT	T cells follicular helper	1	UTR3	KIAA1324	No
chr1:109206021:CT	T cells CD4 memory resting	1	UTR3	KIAA1324	No
chr1:109206021:CT	Macrophages M1	1	UTR3	KIAA1324	No
chr1:117088404:CT	T cells CD4 naive	1	intronic	TTF2	No
chr1:117088418:CT	Monocytes	1	intronic	TTF2	No
chr1:117088418:CT	T cells CD8	1	intronic	TTF2	No
chr1:117088418:CT	Dendritic cells resting	1	intronic	TTF2	No
chr1:117088418:CT	B cells naive	1	intronic	TTF2	No
chr1:117088418:CT	Macrophages M1	1	intronic	TTF2	No
chr1:117088419:CT	T cells CD4 naive	1	intronic	TTF2	No
chr1:117088423:CT	T cells follicular helper	1	intronic	TTF2	No
chr1:117088428:CT	B cells memory	1	intronic	TTF2	Yes
chr1:117088428:CT	NK cells activated	1	intronic	TTF2	Yes
chr1:117088428:CT	T cells CD8	1	intronic	TTF2	Yes
chr1:117088428:CT	T cells follicular helper	1	intronic	TTF2	Yes
chr1:117088428:CT	Macrophages M1	1	intronic	TTF2	Yes
chr1:117102148:GA	Macrophages M2	1	UTR3	TTF2	Yes
chr1:117102149:GA	Macrophages M2	1	UTR3	TTF2	Yes
chr1:121391052:GA	T cells regulatory Tregs	1	ncRNA_intronic	SRGAP2-AS1	No
chr1:121391052:GA	T cells CD4 memory activated	1	ncRNA_intronic	SRGAP2-AS1	No
chr1:121391056:GA	T cells CD4 memory activated	1	ncRNA_intronic	SRGAP2-AS1	No
chr1:1477830:GA	T cells CD4 memory resting	1	intronic	ATAD3B	No
chr1:1477832:GA	T cells CD4 memory resting	1	intronic	ATAD3B	No
chr1:150993624:CT	T cells gamma delta	1	intronic	ANXA9	Yes
chr1:150993628:CT	T cells gamma delta	1	intronic	ANXA9	Yes
chr1:150993632:CT	T cells gamma delta	1	intronic	ANXA9	No
chr1:154350070:CT	Mast cells resting	1	UTR3	ATP8B2	No
chr1:154350070:CT	Macrophages M2	1	UTR3	ATP8B2	No
chr1:154350070:CT	T cells CD4 memory resting	1	UTR3	ATP8B2	No
chr1:154350070:CT	B cells naive	1	UTR3	ATP8B2	No
chr1:154466858:GA	Monocytes	1	UTR3	IL6R	No
chr1:154466864:GA	Monocytes	1	UTR3	IL6R	No
chr1:156472555:CT	Macrophages M2	1	intronic	MEF2D	No
chr1:161190524:GA	Macrophages M2	4	UTR3	ADAMTS4	No
chr1:161190524:GA	Mast cells activated	1	UTR3	ADAMTS4	No
chr1:161190524:GA	Neutrophils	1	UTR3	ADAMTS4	No
chr1:161190524:GA	Macrophages M0	1	UTR3	ADAMTS4	No
chr1:161190528:GA	NK cells resting	1	UTR3	ADAMTS4	No
chr1:161190528:GA	Macrophages M0	1	UTR3	ADAMTS4	No
chr1:161190528:GA	Neutrophils	1	UTR3	ADAMTS4	No
chr1:161190528:GA	Mast cells activated	1	UTR3	ADAMTS4	No
chr1:161190528:GA	T cells CD4 memory resting	1	UTR3	ADAMTS4	No
chr1:161190528:GA	Macrophages M2	4	UTR3	ADAMTS4	No
chr1:161190532:GA	Macrophages M2	5	UTR3	ADAMTS4	No
chr1:161190532:GA	Neutrophils	1	UTR3	ADAMTS4	No
chr1:161190532:GA	Mast cells activated	1	UTR3	ADAMTS4	No
chr1:161190532:GA	Macrophages M0	1	UTR3	ADAMTS4	No
chr1:161190536:GA	Mast cells activated	1	UTR3	ADAMTS4	No
chr1:161190536:GA	Macrophages M2	2	UTR3	ADAMTS4	No
chr1:161190536:GA	Macrophages M0	1	UTR3	ADAMTS4	No
chr1:161600462:GA	Macrophages M2	1	UTR3	FCGR2C	No
chr1:161600462:GA	T cells CD4 memory resting	2	UTR3	FCGR2C	No
chr1:168080865:CT	Mast cells resting	1	UTR3	GPR161	No
chr1:168080865:CT	T cells follicular helper	1	UTR3	GPR161	No
chr1:168080874:CT	Mast cells resting	1	UTR3	GPR161	No
chr1:173864022:GA	Macrophages M2	1	ncRNA_exonic	GAS5	No
chr1:173864022:GA	Mast cells resting	1	ncRNA_exonic	GAS5	No
chr1:173864023:GA	T cells CD4 memory resting	1	ncRNA_exonic	GAS5	No
chr1:173864041:GA	Neutrophils	1	ncRNA_exonic	GAS5	No
chr1:173864061:GA	Macrophages M2	1	ncRNA_exonic	GAS5	No
chr1:173864062:GA	Macrophages M2	1	ncRNA_exonic	GAS5	No
chr1:173864064:GA	Plasma cells	1	ncRNA_exonic	GAS5	No
chr1:173864066:GA	B cells naive	1	ncRNA_exonic	GAS5	No
chr1:179073315:CT	B cells naive	1	UTR3	FAM20B	No
chr1:179073322:CT	T cells CD4 memory activated	1	UTR3	FAM20B	No
chr1:19751793:GA	B cells memory	1	intronic	TMCO4	No
chr1:19751797:CT	Macrophages M2	1	intronic	TMCO4	No
chr1:19751800:CT	Macrophages M2	1	intronic	TMCO4	No
chr1:19751802:CT	T cells CD4 memory activated	1	intronic	TMCO4	No
chr1:19751802:CT	Macrophages M2	1	intronic	TMCO4	No
chr1:206928949:GA	Macrophages M2	1	UTR3	PIGR	No
chr1:206928950:GA	Macrophages M2	1	UTR3	PIGR	No
chr1:206929001:GA	Macrophages M2	1	UTR3	PIGR	No
chr1:206929004:GA	Macrophages M2	1	UTR3	PIGR	No
chr1:206929018:GA	Macrophages M2	1	UTR3	PIGR	No
chr1:206929050:GA	Macrophages M2	1	UTR3	PIGR	No
chr1:206929106:GA	Macrophages M2	1	UTR3	PIGR	No
chr1:206929110:CT	Macrophages M2	1	UTR3	PIGR	No
chr1:206929111:CT	Macrophages M2	1	UTR3	PIGR	No
chr1:206929140:GA	Macrophages M2	1	UTR3	PIGR	No
chr1:206929146:GA	Macrophages M2	1	UTR3	PIGR	No
chr1:206929167:GA	Macrophages M2	1	UTR3	PIGR	No
chr1:206929168:GA	Macrophages M2	1	UTR3	PIGR	Yes
chr1:206929178:GA	Dendritic cells activated	1	UTR3	PIGR	No
chr1:206929217:GA	Macrophages M2	1	UTR3	PIGR	No
chr1:206929218:GA	Macrophages M2	1	UTR3	PIGR	No
chr1:206929219:GA	Macrophages M2	1	UTR3	PIGR	No
chr1:206929266:GA	Macrophages M2	1	UTR3	PIGR	No
chr1:206929270:GA	Dendritic cells activated	1	UTR3	PIGR	No
chr1:206929273:GA	Macrophages M2	1	UTR3	PIGR	No
chr1:206929275:GA	Macrophages M2	1	UTR3	PIGR	No
chr1:206929276:GA	Macrophages M2	1	UTR3	PIGR	No
chr1:206929412:GA	Macrophages M2	1	UTR3	PIGR	No
chr1:206929413:GA	Macrophages M2	1	UTR3	PIGR	No
chr1:206929440:GA	Macrophages M2	1	UTR3	PIGR	No
chr1:206929441:GA	Macrophages M2	1	UTR3	PIGR	No
chr1:206929445:GA	Macrophages M2	1	UTR3	PIGR	No
chr1:206929453:GA	Macrophages M2	1	UTR3	PIGR	No
chr1:206929454:GA	Macrophages M2	1	UTR3	PIGR	No
chr1:206929460:GA	Plasma cells	1	UTR3	PIGR	No
chr1:206929521:GA	Macrophages M2	1	UTR3	PIGR	No
chr1:206929522:GA	Macrophages M2	1	UTR3	PIGR	No
chr1:206929523:GA	Macrophages M2	1	UTR3	PIGR	No
chr1:211748424:CT	T cells gamma delta	1	UTR3	LPGAT1	No
chr1:212897082:CT	T cells CD4 naive	1	UTR3	FLVCR1	No
chr1:222733049:CT	T cells CD4 memory resting	1	UTR3	BROX	No
chr1:222733056:CT	T cells CD4 memory resting	1	UTR3	BROX	No
chr1:222733062:CT	T cells CD4 memory activated	1	UTR3	BROX	No
chr1:222733062:CT	T cells CD4 memory resting	1	UTR3	BROX	No
chr1:223962555:CT	NK cells resting	1	ncRNA_intronic	GTF2IP20	No
chr1:224193017:CT	T cells CD4 memory resting	1	UTR3	DEGS1	No
chr1:231565730:GA	T cells CD4 memory activated	1	ncRNA_intronic	TSNAX-DISC1	No
chr1:235548934:GA	Macrophages M2	1	UTR3	GNG4	No
chr1:235548934:GA	Mast cells resting	1	UTR3	GNG4	No
chr1:235548934:GA	T cells CD4 memory resting	1	UTR3	GNG4	No
chr1:235548967:GA	Mast cells resting	1	UTR3	GNG4	No
chr1:235548967:GA	T cells CD4 memory resting	1	UTR3	GNG4	No
chr1:235548967:GA	Macrophages M2	2	UTR3	GNG4	No
chr1:243069680:GA	B cells naive	1	ncRNA_exonic	LINC01347	No
chr1:243069682:GA	B cells naive	1	ncRNA_exonic	LINC01347	No
chr1:27666138:GA	Macrophages M1	1	UTR3	IFI6	No
chr1:27666139:GA	Dendritic cells activated	1	UTR3	IFI6	No
chr1:27666139:GA	T cells CD4 memory resting	1	UTR3	IFI6	No
chr1:27666150:CT	T cells CD4 memory activated	1	UTR3	IFI6	No
chr1:27666173:GA	Macrophages M1	1	UTR3	IFI6	No
chr1:27666176:GA	T cells gamma delta	1	UTR3	IFI6	No
chr1:27666179:GA	Macrophages M2	1	UTR3	IFI6	No
chr1:27666179:GA	Macrophages M1	1	UTR3	IFI6	No
chr1:27666185:GA	Macrophages M1	1	UTR3	IFI6	No
chr1:27666186:GA	Macrophages M1	1	UTR3	IFI6	No
chr1:27666197:GA	T cells CD4 memory activated	1	UTR3	IFI6	No
chr1:27666207:GA	Dendritic cells activated	1	UTR3	IFI6	No
chr1:27666210:GA	T cells CD4 memory resting	1	UTR3	IFI6	No
chr1:27666210:GA	Macrophages M1	1	UTR3	IFI6	No
chr1:27666210:GA	T cells CD8	1	UTR3	IFI6	No
chr1:27666222:GA	Macrophages M1	1	UTR3	IFI6	No
chr1:27666222:GA	Macrophages M2	1	UTR3	IFI6	No
chr1:27666233:GA	T cells CD4 memory activated	1	UTR3	IFI6	No
chr1:27666265:GA	T cells CD4 memory resting	1	UTR3	IFI6	No
chr1:27666282:CT	T cells CD4 memory activated	1	UTR3	IFI6	No
chr1:32231244:CT	Mast cells resting	1	UTR3	EIF3I	No
chr1:35734690:GA	Mast cells resting	1	UTR3	CLSPN	No
chr1:35734690:GA	T cells CD4 memory activated	1	UTR3	CLSPN	No
chr1:35734695:GA	T cells CD4 memory activated	1	UTR3	CLSPN	Yes
chr1:35734695:GA	Mast cells resting	1	UTR3	CLSPN	Yes
chr1:35734700:GA	Mast cells resting	1	UTR3	CLSPN	No
chr1:35734700:GA	T cells CD4 memory activated	1	UTR3	CLSPN	No
chr1:35734700:GA	Neutrophils	1	UTR3	CLSPN	No
chr1:35734700:GA	Dendritic cells activated	1	UTR3	CLSPN	No
chr1:35734705:GA	Mast cells resting	1	UTR3	CLSPN	No
chr1:35734705:GA	T cells CD4 memory activated	1	UTR3	CLSPN	No
chr1:37908580:GA	Macrophages M2	1	intronic	INPP5B	No
chr1:37908581:GA	Macrophages M2	1	intronic	INPP5B	No
chr1:44451193:GA	Monocytes	1	intronic	RNF220	No
chr1:51912115:CT	T cells CD4 naive	1	UTR3	RAB3B	No
chr1:51912119:CT	T cells CD4 naive	1	UTR3	RAB3B	No
chr1:52907090:CT	T cells CD4 memory resting	1	intronic	ECHDC2	No
chr1:52907091:CT	Macrophages M2	1	intronic	ECHDC2	No
chr1:52907091:CT	T cells CD4 memory resting	1	intronic	ECHDC2	No
chr1:78642405:GA	T cells regulatory Tregs	1	UTR3	IFI44L	No
chr1:78642405:GA	Macrophages M2	1	UTR3	IFI44L	No
chr1:78642405:GA	T cells CD8	1	UTR3	IFI44L	No
chr1:78642405:GA	Macrophages M1	3	UTR3	IFI44L	No
chr1:78642409:GA	Macrophages M1	4	UTR3	IFI44L	No
chr1:78642409:GA	T cells follicular helper	1	UTR3	IFI44L	No
chr1:78642409:GA	B cells naive	1	UTR3	IFI44L	No
chr1:78642409:GA	Macrophages M2	1	UTR3	IFI44L	No
chr1:78642409:GA	T cells CD8	2	UTR3	IFI44L	No
chr1:78642409:GA	T cells regulatory Tregs	1	UTR3	IFI44L	No
chr1:85653746:GA	T cells CD4 memory resting	1	UTR3	ZNHIT6	No
chr1:85653746:GA	B cells naive	1	UTR3	ZNHIT6	No
chr1:85653750:GA	B cells naive	1	UTR3	ZNHIT6	No
chr1:89387730:GA	Macrophages M1	1	UTR3	GBP6	No
chr1:89387753:GA	Macrophages M1	1	UTR3	GBP6	No
chr1:89387753:GA	T cells CD8	1	UTR3	GBP6	No
chr10:20286746:GA	Monocytes	2	UTR3	PLXDC2	No
chr10:20286746:GA	T cells CD4 naive	1	UTR3	PLXDC2	No
chr10:20286746:GA	Mast cells resting	3	UTR3	PLXDC2	No
chr10:20286746:GA	B cells naive	1	UTR3	PLXDC2	No
chr10:20286746:GA	Macrophages M2	6	UTR3	PLXDC2	No
chr10:20286746:GA	Macrophages M1	3	UTR3	PLXDC2	No
chr10:20286746:GA	NK cells activated	1	UTR3	PLXDC2	No
chr10:20286746:GA	T cells CD4 memory resting	4	UTR3	PLXDC2	No
chr10:20286748:GA	T cells CD4 naive	1	UTR3	PLXDC2	No
chr10:20286748:GA	Macrophages M2	7	UTR3	PLXDC2	No
chr10:20286748:GA	B cells naive	1	UTR3	PLXDC2	No
chr10:20286748:GA	T cells CD8	1	UTR3	PLXDC2	No
chr10:20286748:GA	NK cells activated	1	UTR3	PLXDC2	No
chr10:20286748:GA	Mast cells resting	3	UTR3	PLXDC2	No
chr10:20286748:GA	Monocytes	2	UTR3	PLXDC2	No
chr10:20286748:GA	T cells CD4 memory resting	4	UTR3	PLXDC2	No
chr10:20286748:GA	Macrophages M1	3	UTR3	PLXDC2	No
chr10:28521379:CT	Mast cells resting	1	ncRNA_exonic	WAC-AS1	No
chr10:28521379:CT	Macrophages M1	1	ncRNA_exonic	WAC-AS1	No
chr10:28521386:CT	Macrophages M1	1	ncRNA_exonic	WAC-AS1	Yes
chr10:28522158:CT	T cells follicular helper	1	ncRNA_exonic	WAC-AS1	No
chr10:28522158:CT	Macrophages M1	1	ncRNA_exonic	WAC-AS1	No
chr10:28522159:CT	T cells follicular helper	1	ncRNA_exonic	WAC-AS1	No
chr10:28522159:CT	Macrophages M1	1	ncRNA_exonic	WAC-AS1	No
chr10:28522177:CT	Macrophages M1	1	ncRNA_exonic	WAC-AS1	No
chr10:28522185:CT	T cells CD4 memory activated	1	ncRNA_exonic	WAC-AS1	No
chr10:28522185:CT	Macrophages M1	1	ncRNA_exonic	WAC-AS1	No
chr10:28522198:CT	Dendritic cells activated	1	ncRNA_exonic	WAC-AS1	No
chr10:28522198:CT	Macrophages M1	1	ncRNA_exonic	WAC-AS1	No
chr10:28522199:CT	Dendritic cells activated	1	ncRNA_exonic	WAC-AS1	Yes
chr10:28522199:CT	Macrophages M1	1	ncRNA_exonic	WAC-AS1	Yes
chr10:28522265:CT	T cells CD4 memory activated	1	ncRNA_exonic	WAC-AS1	Yes
chr10:28522269:CT	T cells CD4 memory activated	1	ncRNA_exonic	WAC-AS1	Yes
chr10:28522277:CT	Macrophages M1	2	ncRNA_exonic	WAC-AS1	Yes
chr10:28522297:CT	T cells CD4 memory resting	1	ncRNA_exonic	WAC-AS1	Yes
chr10:28522297:CT	Macrophages M1	1	ncRNA_exonic	WAC-AS1	Yes
chr10:28522297:CT	T cells CD4 memory activated	1	ncRNA_exonic	WAC-AS1	Yes
chr10:28522319:CT	Macrophages M1	1	ncRNA_exonic	WAC-AS1	No
chr10:28523136:CT	T cells gamma delta	1	ncRNA_exonic	WAC-AS1	No
chr10:28523649:CT	Macrophages M2	1	ncRNA_exonic	WAC-AS1	No
chr10:38122239:GA	Macrophages M1	1	UTR3	ZNF37A	Yes
chr10:38122246:GA	T cells CD4 naive	1	UTR3	ZNF37A	Yes
chr10:38122246:GA	Macrophages M1	1	UTR3	ZNF37A	Yes
chr10:46544349:GA	Mast cells resting	1	UTR3	GPRIN2	No
chr10:46544349:GA	T cells follicular helper	1	UTR3	GPRIN2	No
chr10:46544349:GA	Macrophages M0	1	UTR3	GPRIN2	No
chr10:46544392:GA	T cells CD4 memory resting	1	UTR3	GPRIN2	No
chr10:46544392:GA	Mast cells resting	1	UTR3	GPRIN2	No
chr10:46544392:GA	Macrophages M0	1	UTR3	GPRIN2	No
chr10:6011555:CT	T cells follicular helper	1	UTR3	IL2RA	No
chr10:6011555:CT	T cells CD4 memory activated	1	UTR3	IL2RA	No
chr10:6011555:CT	Macrophages M1	1	UTR3	IL2RA	No
chr10:6011555:CT	T cells CD8	1	UTR3	IL2RA	No
chr10:75532051:GA	NK cells resting	1	intronic	LRMDA	No
chr10:75532051:GA	Plasma cells	1	intronic	LRMDA	No
chr10:75532051:GA	T cells CD4 memory resting	1	intronic	LRMDA	No
chr10:75532055:GA	T cells CD4 memory resting	1	intronic	LRMDA	No
chr10:75532055:GA	Plasma cells	1	intronic	LRMDA	No
chr10:75532055:GA	NK cells resting	1	intronic	LRMDA	No
chr10:96867971:CT	T cells CD4 memory activated	1	intronic	LCOR	No
chr10:97612018:CT	T cells CD4 memory resting	1	UTR3	HOGA1	No
chr11:108473353:GA	T cells CD4 memory resting	1	UTR3	POGLUT3	No
chr11:111352679:GA	B cells memory	1	UTR3	POU2AF1	No
chr11:111352679:GA	T cells follicular helper	1	UTR3	POU2AF1	No
chr11:111352679:GA	Macrophages M2	1	UTR3	POU2AF1	No
chr11:111352679:GA	NK cells activated	1	UTR3	POU2AF1	No
chr11:111352679:GA	B cells naive	1	UTR3	POU2AF1	No
chr11:111352679:GA	T cells CD4 memory resting	1	UTR3	POU2AF1	No
chr11:111352679:GA	T cells CD4 memory activated	1	UTR3	POU2AF1	No
chr11:111352679:GA	T cells regulatory Tregs	1	UTR3	POU2AF1	No
chr11:111352679:GA	T cells CD8	3	UTR3	POU2AF1	No
chr11:111352679:GA	Macrophages M1	1	UTR3	POU2AF1	No
chr11:111352679:GA	Plasma cells	1	UTR3	POU2AF1	No
chr11:111352679:GA	Monocytes	1	UTR3	POU2AF1	No
chr11:111352719:GA	NK cells activated	1	UTR3	POU2AF1	No
chr11:111352719:GA	T cells regulatory Tregs	1	UTR3	POU2AF1	No
chr11:111352719:GA	B cells memory	1	UTR3	POU2AF1	No
chr11:111352719:GA	T cells follicular helper	1	UTR3	POU2AF1	No
chr11:111352719:GA	Plasma cells	2	UTR3	POU2AF1	No
chr11:111352719:GA	T cells CD4 memory resting	1	UTR3	POU2AF1	No
chr11:111352719:GA	Monocytes	1	UTR3	POU2AF1	No
chr11:111352719:GA	Macrophages M1	1	UTR3	POU2AF1	No
chr11:111352719:GA	B cells naive	1	UTR3	POU2AF1	No
chr11:111352719:GA	T cells CD8	3	UTR3	POU2AF1	No
chr11:113798425:GA	Mast cells resting	1	UTR3	USP28	No
chr11:119308975:CT	Macrophages M2	1	UTR3	MCAM	No
chr11:119308975:CT	B cells naive	1	UTR3	MCAM	No
chr11:119308985:CT	Macrophages M2	2	UTR3	MCAM	Yes
chr11:119308986:CT	Macrophages M0	1	UTR3	MCAM	Yes
chr11:119308986:CT	Macrophages M2	1	UTR3	MCAM	Yes
chr11:119308986:CT	T cells CD8	2	UTR3	MCAM	Yes
chr11:46955905:CT	T cells regulatory Tregs	1	intronic	C11orf49	No
chr11:47370327:GA	T cells CD4 memory resting	1	intronic	SPI1	No
chr11:47370409:GA	Plasma cells	1	intronic	SPI1	No
chr11:5664216:GA	T cells CD4 memory resting	1	UTR3	TRIM5	No
chr11:5664223:GA	T cells CD4 memory resting	1	UTR3	TRIM5	No
chr11:62392585:GA	T cells CD4 naive	1	UTR3	ASRGL1	No
chr11:62392585:GA	Macrophages M0	1	UTR3	ASRGL1	No
chr11:62392585:GA	Plasma cells	1	UTR3	ASRGL1	No
chr11:62392590:GA	Macrophages M2	1	UTR3	ASRGL1	Yes
chr11:62392590:GA	Macrophages M0	1	UTR3	ASRGL1	Yes
chr11:62392590:GA	T cells CD4 naive	1	UTR3	ASRGL1	Yes
chr11:62392590:GA	Dendritic cells resting	1	UTR3	ASRGL1	Yes
chr11:62392590:GA	T cells regulatory Tregs	2	UTR3	ASRGL1	Yes
chr11:62392590:GA	NK cells activated	1	UTR3	ASRGL1	Yes
chr11:62392590:GA	Plasma cells	1	UTR3	ASRGL1	Yes
chr11:62392590:GA	Macrophages M1	2	UTR3	ASRGL1	Yes
chr11:62392590:GA	B cells naive	2	UTR3	ASRGL1	Yes
chr11:62392590:GA	T cells follicular helper	1	UTR3	ASRGL1	Yes
chr11:62392590:GA	T cells CD8	1	UTR3	ASRGL1	Yes
chr11:62392590:GA	T cells CD4 memory resting	1	UTR3	ASRGL1	Yes
chr11:62392591:GA	T cells CD4 naive	1	UTR3	ASRGL1	Yes
chr11:62392591:GA	Macrophages M2	1	UTR3	ASRGL1	Yes
chr11:62392591:GA	T cells CD4 memory resting	1	UTR3	ASRGL1	Yes
chr11:62392591:GA	Macrophages M1	1	UTR3	ASRGL1	Yes
chr11:62392591:GA	Dendritic cells resting	1	UTR3	ASRGL1	Yes
chr11:62392591:GA	B cells naive	2	UTR3	ASRGL1	Yes
chr11:62392591:GA	T cells regulatory Tregs	2	UTR3	ASRGL1	Yes
chr11:62392591:GA	Macrophages M0	1	UTR3	ASRGL1	Yes
chr11:62392591:GA	Plasma cells	1	UTR3	ASRGL1	Yes
chr11:62392591:GA	T cells follicular helper	2	UTR3	ASRGL1	Yes
chr11:62392591:GA	T cells CD8	1	UTR3	ASRGL1	Yes
chr11:62392591:GA	NK cells activated	1	UTR3	ASRGL1	Yes
chr11:62392592:GA	T cells CD4 naive	1	UTR3	ASRGL1	Yes
chr11:62392592:GA	Macrophages M2	3	UTR3	ASRGL1	Yes
chr11:62392592:GA	NK cells activated	1	UTR3	ASRGL1	Yes
chr11:62392592:GA	Dendritic cells resting	1	UTR3	ASRGL1	Yes
chr11:62392592:GA	T cells regulatory Tregs	1	UTR3	ASRGL1	Yes
chr11:62392592:GA	Macrophages M0	1	UTR3	ASRGL1	Yes
chr11:62392592:GA	T cells CD4 memory resting	1	UTR3	ASRGL1	Yes
chr11:62392592:GA	Plasma cells	1	UTR3	ASRGL1	Yes
chr11:62392592:GA	Mast cells resting	1	UTR3	ASRGL1	Yes
chr11:62392592:GA	B cells naive	2	UTR3	ASRGL1	Yes
chr11:63625993:GA	T cells CD4 naive	1	UTR3	ATL3	No
chr11:77617940:GA	T cells CD4 memory activated	1	intronic	CLNS1A	No
chr11:95070390:GA	T cells CD4 memory activated	1	UTR3	SRSF8	No
chr11:95070391:GA	T cells CD4 memory activated	1	UTR3	SRSF8	No
chr12:102397208:GA	Macrophages M2	1	UTR3	IGF1	No
chr12:102397209:GA	Macrophages M2	1	UTR3	IGF1	No
chr12:102397209:GA	Mast cells resting	1	UTR3	IGF1	No
chr12:109851602:CT	T cells gamma delta	1	UTR3	GLTP	No
chr12:109851611:CT	T cells gamma delta	1	UTR3	GLTP	No
chr12:111585549:GA	T cells CD4 memory resting	1	intronic	ATXN2	No
chr12:111585549:GA	Mast cells resting	1	intronic	ATXN2	No
chr12:111585549:GA	T cells regulatory Tregs	1	intronic	ATXN2	No
chr12:111585549:GA	T cells follicular helper	1	intronic	ATXN2	No
chr12:111585554:GA	T cells CD4 memory resting	1	intronic	ATXN2	No
chr12:111585554:GA	T cells regulatory Tregs	1	intronic	ATXN2	No
chr12:121002927:CT	T cells CD4 memory resting	1	UTR3	C12orf43	No
chr12:121003030:CT	T cells CD4 memory resting	1	UTR3	C12orf43	No
chr12:121003030:CT	T cells CD4 naive	1	UTR3	C12orf43	No
chr12:121003061:CT	T cells gamma delta	1	UTR3	C12orf43	No
chr12:45876558:GA	T cells CD4 memory resting	1	intronic	ARID2	No
chr12:45876567:GA	T cells CD4 memory resting	1	intronic	ARID2	No
chr12:45876568:GA	T cells CD4 memory resting	1	intronic	ARID2	No
chr12:50165434:GA	T cells CD4 memory resting	1	intronic	CERS5	No
chr12:51353383:CT	Mast cells resting	1	UTR3	GALNT6	No
chr12:51353384:CT	Mast cells resting	1	UTR3	GALNT6	No
chr12:51921734:CT	Dendritic cells resting	1	UTR3	ACVRL1	No
chr12:51921734:CT	T cells CD4 memory resting	2	UTR3	ACVRL1	No
chr12:51921734:CT	Macrophages M1	1	UTR3	ACVRL1	No
chr12:51921737:CT	T cells CD8	1	UTR3	ACVRL1	Yes
chr12:51921737:CT	Macrophages M2	1	UTR3	ACVRL1	Yes
chr12:51921737:CT	B cells naive	1	UTR3	ACVRL1	Yes
chr12:51921737:CT	T cells CD4 memory resting	1	UTR3	ACVRL1	Yes
chr12:51921737:CT	Macrophages M1	1	UTR3	ACVRL1	Yes
chr12:51921761:CT	Macrophages M2	2	UTR3	ACVRL1	No
chr12:51921761:CT	T cells CD4 memory resting	1	UTR3	ACVRL1	No
chr12:51921761:CT	B cells naive	1	UTR3	ACVRL1	No
chr12:51921761:CT	Macrophages M1	1	UTR3	ACVRL1	No
chr12:51921805:CT	Macrophages M2	1	UTR3	ACVRL1	No
chr12:51921805:CT	T cells CD4 memory resting	1	UTR3	ACVRL1	No
chr12:51921934:CT	B cells naive	1	UTR3	ACVRL1	No
chr12:51921934:CT	Macrophages M2	1	UTR3	ACVRL1	No
chr12:51921934:CT	T cells CD4 memory resting	1	UTR3	ACVRL1	No
chr12:56102964:GA	Macrophages M1	1	UTR3	ERBB3	No
chr12:56102964:GA	Macrophages M2	1	UTR3	ERBB3	No
chr12:56102964:GA	T cells CD8	1	UTR3	ERBB3	No
chr12:56102964:GA	T cells CD4 memory resting	1	UTR3	ERBB3	No
chr12:56102965:GA	B cells naive	1	UTR3	ERBB3	No
chr12:56102965:GA	Macrophages M2	1	UTR3	ERBB3	No
chr12:56102965:GA	T cells CD4 memory resting	1	UTR3	ERBB3	No
chr12:56102965:GA	T cells CD4 naive	1	UTR3	ERBB3	No
chr12:56102965:GA	Macrophages M1	1	UTR3	ERBB3	No
chr12:56102966:GA	T cells follicular helper	1	UTR3	ERBB3	No
chr12:56102966:GA	Macrophages M1	2	UTR3	ERBB3	No
chr12:56102966:GA	T cells CD4 memory resting	2	UTR3	ERBB3	No
chr12:56102966:GA	Macrophages M2	1	UTR3	ERBB3	No
chr12:56102966:GA	Macrophages M0	1	UTR3	ERBB3	No
chr12:56102966:GA	T cells CD8	1	UTR3	ERBB3	No
chr12:56102967:GA	Macrophages M2	2	UTR3	ERBB3	No
chr12:56102967:GA	Macrophages M1	1	UTR3	ERBB3	No
chr12:56102967:GA	T cells CD4 memory resting	2	UTR3	ERBB3	No
chr12:56102967:GA	T cells CD8	1	UTR3	ERBB3	No
chr12:59783648:CT	Mast cells activated	1	UTR3	SLC16A7	No
chr12:59783652:CT	Mast cells activated	1	UTR3	SLC16A7	No
chr12:64714104:GA	T cells CD4 memory activated	1	UTR3	GNS	No
chr12:65464433:GA	Mast cells resting	1	UTR3	MSRB3	No
chr12:65464433:GA	Macrophages M2	1	UTR3	MSRB3	No
chr12:65464452:GA	Macrophages M2	1	UTR3	MSRB3	No
chr12:65464452:GA	Mast cells resting	1	UTR3	MSRB3	No
chr12:68768296:GA	Macrophages M2	1	UTR3	SLC35E3	Yes
chr12:68768296:GA	T cells CD4 memory resting	1	UTR3	SLC35E3	Yes
chr12:68768296:GA	T cells CD4 naive	1	UTR3	SLC35E3	Yes
chr12:68768308:GA	Macrophages M2	2	UTR3	SLC35E3	Yes
chr12:68768308:GA	T cells CD4 naive	1	UTR3	SLC35E3	Yes
chr12:69353764:GA	Monocytes	1	UTR3	LYZ	No
chr12:69353767:GA	Monocytes	1	UTR3	LYZ	No
chr12:69353778:CT	T cells CD8	1	UTR3	LYZ	No
chr12:69353778:CT	T cells CD4 memory activated	1	UTR3	LYZ	No
chr12:69353778:CT	T cells CD4 memory resting	1	UTR3	LYZ	No
chr12:69353778:CT	B cells naive	1	UTR3	LYZ	No
chr12:69353778:CT	Macrophages M1	1	UTR3	LYZ	No
chr12:69353780:CT	T cells regulatory Tregs	1	UTR3	LYZ	No
chr12:69353780:CT	T cells CD4 memory resting	1	UTR3	LYZ	No
chr12:69353780:CT	Macrophages M1	1	UTR3	LYZ	No
chr12:69353780:CT	T cells CD8	1	UTR3	LYZ	No
chr12:69353780:CT	T cells follicular helper	1	UTR3	LYZ	No
chr12:69353780:CT	T cells CD4 memory activated	1	UTR3	LYZ	No
chr12:69353780:CT	Macrophages M2	1	UTR3	LYZ	No
chr12:69353781:CT	T cells CD4 memory activated	1	UTR3	LYZ	No
chr12:69353781:CT	Macrophages M1	1	UTR3	LYZ	No
chr12:69353781:CT	T cells CD4 memory resting	1	UTR3	LYZ	No
chr12:69353781:CT	T cells CD8	2	UTR3	LYZ	No
chr12:69353782:CT	T cells CD4 memory activated	1	UTR3	LYZ	Yes
chr12:69353782:CT	Monocytes	1	UTR3	LYZ	Yes
chr12:69353782:CT	T cells CD8	1	UTR3	LYZ	Yes
chr12:69353782:CT	Macrophages M1	1	UTR3	LYZ	Yes
chr12:69353782:CT	Macrophages M2	1	UTR3	LYZ	Yes
chr12:69353783:GA	T cells CD4 memory resting	1	UTR3	LYZ	No
chr12:69353783:GA	T cells CD8	1	UTR3	LYZ	No
chr12:69353783:GA	Monocytes	1	UTR3	LYZ	No
chr12:69353785:CT	Macrophages M0	1	UTR3	LYZ	No
chr12:69353785:CT	T cells CD4 memory activated	1	UTR3	LYZ	No
chr12:69353785:CT	Monocytes	1	UTR3	LYZ	No
chr12:69353785:CT	T cells CD4 memory resting	1	UTR3	LYZ	No
chr12:69353786:CT	Macrophages M0	1	UTR3	LYZ	No
chr12:69353786:CT	T cells CD8	1	UTR3	LYZ	No
chr12:69353786:CT	Macrophages M1	1	UTR3	LYZ	No
chr12:69353786:CT	Monocytes	1	UTR3	LYZ	No
chr12:69353786:CT	T cells CD4 memory resting	1	UTR3	LYZ	No
chr12:69353786:CT	T cells CD4 memory activated	1	UTR3	LYZ	No
chr13:41129661:CT	T cells CD4 memory resting	1	UTR3	KBTBD6	No
chr13:41129662:CT	T cells CD4 memory resting	1	UTR3	KBTBD6	No
chr13:41573704:CT	Macrophages M2	1	intronic	VWA8	No
chr13:41573704:CT	Macrophages M1	1	intronic	VWA8	No
chr13:41573705:CT	B cells naive	1	intronic	VWA8	No
chr13:41573705:CT	Macrophages M2	1	intronic	VWA8	No
chr13:41573705:CT	T cells CD4 memory resting	1	intronic	VWA8	No
chr13:41573705:CT	T cells CD8	1	intronic	VWA8	No
chr13:41573707:CT	T cells CD4 memory resting	1	intronic	VWA8	No
chr13:41573709:CT	T cells CD4 memory resting	1	intronic	VWA8	No
chr13:41573709:CT	B cells naive	1	intronic	VWA8	No
chr13:41573709:CT	Macrophages M1	1	intronic	VWA8	No
chr13:41573709:CT	T cells CD4 memory activated	1	intronic	VWA8	No
chr13:41573709:CT	Macrophages M2	1	intronic	VWA8	No
chr13:41573710:GA	T cells CD8	1	intronic	VWA8	No
chr13:41573710:GA	T cells CD4 memory resting	1	intronic	VWA8	No
chr13:41573710:GA	T cells CD4 naive	1	intronic	VWA8	No
chr13:41573710:GA	Macrophages M2	1	intronic	VWA8	No
chr13:41573710:GA	Macrophages M1	2	intronic	VWA8	No
chr13:41573712:GA	NK cells activated	1	intronic	VWA8	Yes
chr13:41573712:GA	T cells CD4 naive	1	intronic	VWA8	Yes
chr13:41573712:GA	T cells CD4 memory resting	2	intronic	VWA8	Yes
chr13:41573712:GA	Macrophages M1	1	intronic	VWA8	Yes
chr13:41573716:GA	Macrophages M1	2	intronic	VWA8	Yes
chr13:41573716:GA	NK cells activated	1	intronic	VWA8	Yes
chr13:41573716:GA	Macrophages M2	1	intronic	VWA8	Yes
chr13:41573716:GA	T cells CD4 naive	1	intronic	VWA8	Yes
chr13:41573716:GA	T cells CD4 memory resting	1	intronic	VWA8	Yes
chr13:41573716:GA	B cells naive	1	intronic	VWA8	Yes
chr13:41573717:GA	T cells CD4 memory resting	1	intronic	VWA8	No
chr13:41573719:CT	B cells naive	1	intronic	VWA8	No
chr13:41573720:GA	Macrophages M2	2	intronic	VWA8	No
chr13:41573720:GA	B cells naive	1	intronic	VWA8	No
chr13:41573720:GA	T cells CD4 memory resting	4	intronic	VWA8	No
chr13:41573720:GA	T cells follicular helper	1	intronic	VWA8	No
chr13:41573720:GA	NK cells activated	2	intronic	VWA8	No
chr13:41573720:GA	T cells CD4 naive	1	intronic	VWA8	No
chr13:41573720:GA	T cells regulatory Tregs	1	intronic	VWA8	No
chr13:41573720:GA	Macrophages M1	4	intronic	VWA8	No
chr13:41573721:GA	NK cells activated	1	intronic	VWA8	Yes
chr13:41573721:GA	Monocytes	1	intronic	VWA8	Yes
chr13:41573721:GA	T cells CD4 memory activated	1	intronic	VWA8	Yes
chr13:41573721:GA	T cells regulatory Tregs	1	intronic	VWA8	Yes
chr13:41573721:GA	T cells CD4 naive	1	intronic	VWA8	Yes
chr13:41573721:GA	T cells CD4 memory resting	3	intronic	VWA8	Yes
chr13:41573721:GA	Macrophages M1	4	intronic	VWA8	Yes
chr13:41573721:GA	T cells follicular helper	1	intronic	VWA8	Yes
chr13:41573721:GA	T cells CD8	2	intronic	VWA8	Yes
chr13:41573721:GA	B cells naive	1	intronic	VWA8	Yes
chr13:41573721:GA	Macrophages M2	2	intronic	VWA8	Yes
chr13:41573726:CT	Macrophages M1	1	intronic	VWA8	No
chr13:41573726:CT	Monocytes	1	intronic	VWA8	No
chr13:41573726:CT	Macrophages M2	1	intronic	VWA8	No
chr13:41573727:CT	Plasma cells	1	intronic	VWA8	No
chr13:41573727:CT	B cells naive	1	intronic	VWA8	No
chr13:41573730:CT	Macrophages M2	2	intronic	VWA8	Yes
chr13:41573730:CT	Macrophages M1	1	intronic	VWA8	Yes
chr13:41573730:CT	B cells naive	1	intronic	VWA8	Yes
chr13:41573731:CT	T cells CD8	1	intronic	VWA8	No
chr13:41573733:CT	Macrophages M2	1	intronic	VWA8	No
chr13:41573733:CT	T cells CD8	1	intronic	VWA8	No
chr13:41573737:CT	T cells gamma delta	1	intronic	VWA8	No
chr13:41573741:CT	T cells CD4 memory resting	1	intronic	VWA8	No
chr13:41573742:GA	T cells CD4 naive	1	intronic	VWA8	Yes
chr13:41573742:GA	T cells CD8	1	intronic	VWA8	Yes
chr13:41573742:GA	Macrophages M2	2	intronic	VWA8	Yes
chr13:41573742:GA	Macrophages M1	2	intronic	VWA8	Yes
chr13:41573742:GA	B cells naive	1	intronic	VWA8	Yes
chr13:41573742:GA	T cells CD4 memory resting	2	intronic	VWA8	Yes
chr13:41573743:GA	T cells CD4 naive	1	intronic	VWA8	Yes
chr13:41573743:GA	T cells CD4 memory resting	3	intronic	VWA8	Yes
chr13:41573743:GA	B cells naive	2	intronic	VWA8	Yes
chr13:41573743:GA	Macrophages M2	3	intronic	VWA8	Yes
chr13:41573743:GA	NK cells activated	1	intronic	VWA8	Yes
chr13:41573743:GA	Macrophages M1	6	intronic	VWA8	Yes
chr13:41573743:GA	T cells CD8	2	intronic	VWA8	Yes
chr13:41573746:GA	B cells naive	1	intronic	VWA8	No
chr13:41573746:GA	T cells CD8	1	intronic	VWA8	No
chr13:41573746:GA	Mast cells resting	2	intronic	VWA8	No
chr13:41573746:GA	Macrophages M1	4	intronic	VWA8	No
chr13:41573746:GA	NK cells activated	1	intronic	VWA8	No
chr13:41573746:GA	Macrophages M2	3	intronic	VWA8	No
chr13:41573746:GA	T cells CD4 naive	1	intronic	VWA8	No
chr13:41573746:GA	T cells CD4 memory resting	2	intronic	VWA8	No
chr13:41573867:CT	B cells naive	1	intronic	VWA8	No
chr13:41573872:CT	B cells naive	1	intronic	VWA8	No
chr13:41573872:CT	Macrophages M2	1	intronic	VWA8	No
chr13:41573876:CT	B cells naive	1	intronic	VWA8	No
chr13:41573878:CT	Macrophages M2	1	intronic	VWA8	No
chr13:46833363:CT	Macrophages M2	1	UTR3	HTR2A	No
chr13:49913430:GA	T cells CD4 memory resting	1	UTR3	SPRYD7	No
chr13:99205866:CT	T cells regulatory Tregs	1	intronic	UBAC2	No
chr13:99205915:CT	T cells regulatory Tregs	1	intronic	UBAC2	No
chr13:99205918:CT	T cells regulatory Tregs	1	intronic	UBAC2	No
chr14:19106298:CT	Mast cells resting	1	ncRNA_exonic	DUXAP9	Yes
chr14:19106378:CT	Mast cells resting	1	ncRNA_exonic	DUXAP9	No
chr14:21201762:GA	T cells CD4 memory activated	1	ncRNA_exonic	LINC00641	No
chr14:49785905:GA	Macrophages M2	1	UTR3	KLHDC2	No
chr14:55067415:CT	T cells regulatory Tregs	1	UTR3	MAPK1IP1L	No
chr14:67882999:CT	B cells naive	1	intronic	RAD51B	No
chr14:67882999:CT	T cells CD4 memory resting	1	intronic	RAD51B	No
chr14:67883001:CT	T cells CD4 memory resting	1	intronic	RAD51B	No
chr14:67883001:CT	Macrophages M2	1	intronic	RAD51B	No
chr14:67883002:CT	T cells CD4 memory resting	1	intronic	RAD51B	No
chr14:67883002:CT	Macrophages M2	1	intronic	RAD51B	No
chr14:67883003:CT	Macrophages M2	2	intronic	RAD51B	No
chr14:67883003:CT	T cells CD4 naive	1	intronic	RAD51B	No
chr14:67883003:CT	T cells CD4 memory resting	3	intronic	RAD51B	No
chr14:67883003:CT	NK cells activated	1	intronic	RAD51B	No
chr14:67883003:CT	B cells naive	1	intronic	RAD51B	No
chr14:67883022:GA	Macrophages M1	1	intronic	RAD51B	No
chr14:77508034:CT	Macrophages M2	1	UTR3	SPTLC2	No
chr14:92059832:GA	Monocytes	1	UTR3	ATXN3	No
chr15:30489251:CT	Dendritic cells resting	1	ncRNA_intronic	LOC100288203	No
chr15:44050849:GA	T cells CD4 memory resting	1	intronic	FRMD5	No
chr15:61853877:CT	Macrophages M2	1	UTR3	VPS13C	No
chr15:61853925:CT	T cells CD4 memory activated	1	UTR3	VPS13C	No
chr15:64364681:CT	NK cells activated	1	UTR3	PCLAF	No
chr15:64364686:CT	Macrophages M2	1	UTR3	PCLAF	No
chr15:64364686:CT	T cells CD4 naive	1	UTR3	PCLAF	No
chr15:64364686:CT	NK cells activated	1	UTR3	PCLAF	No
chr15:64364690:CT	NK cells activated	1	UTR3	PCLAF	No
chr15:64955061:CT	T cells CD4 naive	1	intronic	ANKDD1A	No
chr15:64955063:CT	T cells CD4 naive	1	intronic	ANKDD1A	No
chr15:89898131:GA	Macrophages M0	1	UTR3	ARPIN	No
chr15:89898135:GA	Macrophages M0	1	UTR3	ARPIN	No
chr16:11835197:CT	Monocytes	1	UTR3	RSL1D1	No
chr16:13936910:CT	T cells CD4 memory resting	1	intronic	ERCC4	No
chr16:13936910:CT	T cells CD8	1	intronic	ERCC4	No
chr16:13936910:CT	T cells regulatory Tregs	1	intronic	ERCC4	No
chr16:13936910:CT	Macrophages M1	1	intronic	ERCC4	No
chr16:13936910:CT	Plasma cells	1	intronic	ERCC4	No
chr16:13936911:CT	Macrophages M1	1	intronic	ERCC4	No
chr16:13936911:CT	T cells CD8	1	intronic	ERCC4	No
chr16:13936911:CT	Plasma cells	1	intronic	ERCC4	No
chr16:13936911:CT	T cells CD4 memory resting	1	intronic	ERCC4	No
chr16:15703612:GA	T cells gamma delta	1	UTR3	MYH11	No
chr16:15703633:GA	Monocytes	1	UTR3	MYH11	No
chr16:15703673:GA	T cells CD4 naive	1	UTR3	MYH11	No
chr16:15703686:GA	Macrophages M2	1	UTR3	MYH11	Yes
chr16:15703687:GA	T cells CD4 memory resting	1	UTR3	MYH11	No
chr16:15703689:GA	T cells CD4 naive	1	UTR3	MYH11	Yes
chr16:15703700:GA	Mast cells resting	1	UTR3	MYH11	No
chr16:15703710:CT	Monocytes	1	UTR3	MYH11	No
chr16:15703733:GA	Mast cells resting	1	UTR3	MYH11	Yes
chr16:15703733:GA	Monocytes	1	UTR3	MYH11	Yes
chr16:19764899:CT	T cells gamma delta	1	intronic	IQCK	No
chr16:21640782:GA	Macrophages M2	1	UTR3	IGSF6	No
chr16:21640782:GA	T cells CD8	1	UTR3	IGSF6	No
chr16:21640782:GA	T cells CD4 memory activated	1	UTR3	IGSF6	No
chr16:21640782:GA	Macrophages M1	1	UTR3	IGSF6	No
chr16:21640787:GA	Macrophages M2	1	UTR3	IGSF6	No
chr16:21640787:GA	T cells CD4 memory activated	1	UTR3	IGSF6	No
chr16:21640787:GA	Macrophages M1	1	UTR3	IGSF6	No
chr16:21640787:GA	T cells CD8	1	UTR3	IGSF6	No
chr16:28965706:GA	B cells naive	1	UTR3	NFATC2IP	No
chr16:28965709:GA	B cells naive	1	UTR3	NFATC2IP	No
chr16:28965709:GA	T cells CD4 memory resting	1	UTR3	NFATC2IP	No
chr16:31382222:CT	Macrophages M0	3	UTR3	ITGAX	No
chr16:31382222:CT	T cells CD4 memory activated	1	UTR3	ITGAX	No
chr16:31382222:CT	T cells regulatory Tregs	2	UTR3	ITGAX	No
chr16:31382222:CT	Neutrophils	1	UTR3	ITGAX	No
chr16:31382222:CT	Macrophages M1	2	UTR3	ITGAX	No
chr16:31382222:CT	T cells CD8	2	UTR3	ITGAX	No
chr16:31382222:CT	T cells CD4 memory resting	4	UTR3	ITGAX	No
chr16:31382222:CT	T cells follicular helper	1	UTR3	ITGAX	No
chr16:31382222:CT	Macrophages M2	7	UTR3	ITGAX	No
chr16:31382227:CT	Macrophages M1	1	UTR3	ITGAX	No
chr16:31382227:CT	Macrophages M2	1	UTR3	ITGAX	No
chr16:31382227:CT	Macrophages M0	1	UTR3	ITGAX	No
chr16:31382227:CT	T cells CD4 memory resting	1	UTR3	ITGAX	No
chr16:31382243:CT	B cells naive	1	UTR3	ITGAX	No
chr16:31382243:CT	Macrophages M2	7	UTR3	ITGAX	No
chr16:31382243:CT	Macrophages M1	4	UTR3	ITGAX	No
chr16:31382243:CT	T cells CD8	3	UTR3	ITGAX	No
chr16:31382243:CT	Neutrophils	1	UTR3	ITGAX	No
chr16:31382243:CT	T cells follicular helper	1	UTR3	ITGAX	No
chr16:31382243:CT	T cells gamma delta	2	UTR3	ITGAX	No
chr16:31382243:CT	Macrophages M0	3	UTR3	ITGAX	No
chr16:31382243:CT	T cells regulatory Tregs	3	UTR3	ITGAX	No
chr16:31382243:CT	T cells CD4 memory activated	1	UTR3	ITGAX	No
chr16:31382243:CT	T cells CD4 memory resting	3	UTR3	ITGAX	No
chr16:31382248:CT	T cells follicular helper	1	UTR3	ITGAX	No
chr16:31382248:CT	Macrophages M1	3	UTR3	ITGAX	No
chr16:31382248:CT	Macrophages M0	2	UTR3	ITGAX	No
chr16:31382248:CT	B cells naive	1	UTR3	ITGAX	No
chr16:31382248:CT	T cells gamma delta	2	UTR3	ITGAX	No
chr16:31382248:CT	Macrophages M2	7	UTR3	ITGAX	No
chr16:31382248:CT	T cells regulatory Tregs	1	UTR3	ITGAX	No
chr16:31382248:CT	T cells CD4 memory resting	3	UTR3	ITGAX	No
chr16:31382248:CT	T cells CD4 memory activated	2	UTR3	ITGAX	No
chr16:31382248:CT	T cells CD8	1	UTR3	ITGAX	No
chr16:3737447:CT	Monocytes	1	intronic	CREBBP	No
chr16:3737454:CT	T cells CD4 naive	1	intronic	CREBBP	No
chr16:67810994:CT	B cells naive	1	intronic	TSNAXIP1	No
chr16:67810994:CT	Mast cells resting	1	intronic	TSNAXIP1	No
chr16:67810994:CT	Macrophages M2	2	intronic	TSNAXIP1	No
chr16:67810994:CT	T cells CD4 memory resting	3	intronic	TSNAXIP1	No
chr16:67810995:CT	T cells CD4 memory resting	3	intronic	TSNAXIP1	No
chr16:67810995:CT	B cells naive	1	intronic	TSNAXIP1	No
chr16:67810995:CT	Macrophages M2	3	intronic	TSNAXIP1	No
chr16:67811001:CT	Macrophages M2	1	intronic	TSNAXIP1	No
chr16:67811001:CT	T cells CD4 memory resting	2	intronic	TSNAXIP1	No
chr16:67811001:CT	B cells naive	2	intronic	TSNAXIP1	No
chr16:68834470:CT	T cells follicular helper	1	UTR3	CDH1	No
chr16:69325457:GA	Monocytes	1	UTR3	VPS4A	No
chr16:74448875:GA	T cells CD4 memory resting	1	UTR3	GLG1	No
chr16:74448875:GA	Monocytes	1	UTR3	GLG1	No
chr16:89563314:CT	Macrophages M2	1	UTR3	RPL13	No
chr16:89563327:CT	T cells gamma delta	1	UTR3	RPL13	No
chr17:1422165:CT	T cells CD4 memory resting	2	UTR3	CRK	Yes
chr17:1422165:CT	Macrophages M2	1	UTR3	CRK	Yes
chr17:1422166:CT	T cells CD4 memory resting	2	UTR3	CRK	Yes
chr17:1422166:CT	Macrophages M2	1	UTR3	CRK	Yes
chr17:1573631:CT	T cells gamma delta	1	UTR3	SLC43A2	No
chr17:1573631:CT	T cells CD4 memory activated	1	UTR3	SLC43A2	No
chr17:1573631:CT	T cells CD4 memory resting	1	UTR3	SLC43A2	No
chr17:1573631:CT	Macrophages M2	2	UTR3	SLC43A2	No
chr17:1573712:CT	T cells gamma delta	1	UTR3	SLC43A2	No
chr17:1573712:CT	T cells CD4 memory resting	1	UTR3	SLC43A2	No
chr17:1573712:CT	Macrophages M2	1	UTR3	SLC43A2	No
chr17:1573712:CT	T cells CD8	1	UTR3	SLC43A2	No
chr17:16441605:CT	T cells gamma delta	1	ncRNA_exonic	SNHG29	No
chr17:16441614:CT	T cells CD4 memory resting	1	ncRNA_exonic	SNHG29	No
chr17:16441614:CT	Neutrophils	1	ncRNA_exonic	SNHG29	No
chr17:16441615:CT	T cells CD4 memory resting	1	ncRNA_exonic	SNHG29	No
chr17:16441654:CT	Macrophages M1	1	ncRNA_exonic	SNHG29	No
chr17:16441654:CT	Macrophages M2	1	ncRNA_exonic	SNHG29	No
chr17:16441657:CT	T cells gamma delta	1	ncRNA_exonic	SNHG29	No
chr17:16441663:CT	Macrophages M2	1	ncRNA_exonic	SNHG29	No
chr17:16441663:CT	Macrophages M1	1	ncRNA_exonic	SNHG29	No
chr17:16441664:CT	Macrophages M2	2	ncRNA_exonic	SNHG29	No
chr17:16441665:CT	Macrophages M2	1	ncRNA_exonic	SNHG29	No
chr17:16441665:CT	Macrophages M1	1	ncRNA_exonic	SNHG29	No
chr17:16441679:CT	Macrophages M2	1	ncRNA_exonic	SNHG29	No
chr17:16441679:CT	Mast cells resting	1	ncRNA_exonic	SNHG29	No
chr17:16441680:CT	Macrophages M2	1	ncRNA_exonic	SNHG29	No
chr17:16441713:CT	Macrophages M1	1	ncRNA_exonic	SNHG29	No
chr17:16441713:CT	Macrophages M2	1	ncRNA_exonic	SNHG29	No
chr17:16441715:CT	Macrophages M2	1	ncRNA_exonic	SNHG29	No
chr17:16441722:CT	Macrophages M2	1	ncRNA_exonic	SNHG29	No
chr17:16441761:CT	Macrophages M1	1	ncRNA_exonic	SNHG29	No
chr17:16441778:CT	T cells CD4 memory activated	1	ncRNA_exonic	SNHG29	No
chr17:16441799:CT	Macrophages M2	1	ncRNA_exonic	SNHG29	No
chr17:16441800:CT	Macrophages M0	1	ncRNA_exonic	SNHG29	No
chr17:16441804:CT	Macrophages M2	1	ncRNA_exonic	SNHG29	No
chr17:16441809:CT	Mast cells resting	1	ncRNA_exonic	SNHG29	No
chr17:16441812:CT	Mast cells resting	1	ncRNA_exonic	SNHG29	No
chr17:18244240:CT	T cells CD4 memory resting	1	UTR3	LLGL1	No
chr17:30636168:CT	Macrophages M1	1	ncRNA_exonic	SMURF2P1-LRRC37BP1	No
chr17:30636179:CT	Macrophages M1	1	ncRNA_exonic	SMURF2P1-LRRC37BP1	No
chr17:30784883:GA	T cells CD8	1	ncRNA_exonic	SUZ12P1	No
chr17:38727798:GA	Monocytes	1	UTR3	MLLT6	Yes
chr17:38727798:GA	T cells CD4 memory resting	1	UTR3	MLLT6	Yes
chr17:38727798:GA	Macrophages M0	1	UTR3	MLLT6	Yes
chr17:38727798:GA	B cells naive	1	UTR3	MLLT6	Yes
chr17:38727800:GA	Macrophages M0	1	UTR3	MLLT6	Yes
chr17:38727800:GA	T cells CD4 memory resting	1	UTR3	MLLT6	Yes
chr17:38727800:GA	Macrophages M2	1	UTR3	MLLT6	Yes
chr17:38727800:GA	B cells naive	1	UTR3	MLLT6	Yes
chr17:38727800:GA	Monocytes	1	UTR3	MLLT6	Yes
chr17:39759428:GA	Macrophages M1	2	UTR3	IKZF3	No
chr17:39759428:GA	T cells CD4 memory resting	2	UTR3	IKZF3	No
chr17:39759428:GA	T cells CD8	1	UTR3	IKZF3	No
chr17:39759428:GA	B cells naive	2	UTR3	IKZF3	No
chr17:39759428:GA	T cells CD4 memory activated	1	UTR3	IKZF3	No
chr17:39759440:GA	Macrophages M1	2	UTR3	IKZF3	Yes
chr17:39759440:GA	T cells CD4 memory activated	1	UTR3	IKZF3	Yes
chr17:39759440:GA	T cells CD8	1	UTR3	IKZF3	Yes
chr17:39759440:GA	T cells CD4 memory resting	2	UTR3	IKZF3	Yes
chr17:39759440:GA	B cells naive	2	UTR3	IKZF3	Yes
chr17:42403079:CT	Macrophages M2	1	UTR3	CAVIN1	Yes
chr17:42403079:CT	T cells CD4 memory resting	1	UTR3	CAVIN1	Yes
chr17:42403079:CT	Eosinophils	1	UTR3	CAVIN1	Yes
chr17:42403080:CT	Macrophages M2	1	UTR3	CAVIN1	Yes
chr17:42403080:CT	Eosinophils	1	UTR3	CAVIN1	Yes
chr17:42403080:CT	T cells CD4 memory resting	1	UTR3	CAVIN1	Yes
chr17:42403625:CT	Macrophages M1	1	UTR3	CAVIN1	No
chr17:42403625:CT	T cells CD4 memory resting	1	UTR3	CAVIN1	No
chr17:42403626:CT	Macrophages M2	3	UTR3	CAVIN1	No
chr17:42403626:CT	Eosinophils	1	UTR3	CAVIN1	No
chr17:42403626:CT	Macrophages M0	1	UTR3	CAVIN1	No
chr17:42403626:CT	Macrophages M1	4	UTR3	CAVIN1	No
chr17:42403626:CT	T cells CD8	3	UTR3	CAVIN1	No
chr17:42403626:CT	T cells CD4 memory resting	6	UTR3	CAVIN1	No
chr17:42403635:CT	Macrophages M0	1	UTR3	CAVIN1	No
chr17:42403635:CT	T cells CD4 memory resting	8	UTR3	CAVIN1	No
chr17:42403635:CT	Monocytes	1	UTR3	CAVIN1	No
chr17:42403635:CT	Mast cells resting	2	UTR3	CAVIN1	No
chr17:42403635:CT	T cells CD8	3	UTR3	CAVIN1	No
chr17:42403635:CT	Macrophages M1	4	UTR3	CAVIN1	No
chr17:42403635:CT	B cells naive	1	UTR3	CAVIN1	No
chr17:42403635:CT	Dendritic cells resting	1	UTR3	CAVIN1	No
chr17:42403635:CT	Macrophages M2	6	UTR3	CAVIN1	No
chr17:42403636:CT	T cells CD4 memory resting	6	UTR3	CAVIN1	Yes
chr17:42403636:CT	Neutrophils	1	UTR3	CAVIN1	Yes
chr17:42403636:CT	Macrophages M1	1	UTR3	CAVIN1	Yes
chr17:42403636:CT	Macrophages M2	5	UTR3	CAVIN1	Yes
chr17:42403636:CT	Monocytes	2	UTR3	CAVIN1	Yes
chr17:42403636:CT	B cells naive	1	UTR3	CAVIN1	Yes
chr17:42403636:CT	T cells regulatory Tregs	1	UTR3	CAVIN1	Yes
chr17:42403636:CT	T cells CD8	3	UTR3	CAVIN1	Yes
chr17:42403636:CT	Mast cells resting	2	UTR3	CAVIN1	Yes
chr17:42403636:CT	Macrophages M0	1	UTR3	CAVIN1	Yes
chr17:42461665:GA	Macrophages M2	1	intronic	ATP6V0A1	No
chr17:42461673:GA	Macrophages M2	1	intronic	ATP6V0A1	No
chr17:43233833:GA	T cells regulatory Tregs	1	ncRNA_exonic	RNU2-1	No
chr17:43233836:GA	T cells regulatory Tregs	1	ncRNA_exonic	RNU2-1	No
chr17:43233839:GA	T cells regulatory Tregs	1	ncRNA_exonic	RNU2-1	No
chr17:44020587:GA	Mast cells resting	1	intronic	TMEM101	No
chr17:44799214:CT	Dendritic cells activated	1	UTR3	GJC1	No
chr17:44799214:CT	NK cells resting	1	UTR3	GJC1	No
chr17:44799214:CT	Macrophages M0	1	UTR3	GJC1	No
chr17:44799214:CT	Macrophages M1	1	UTR3	GJC1	No
chr17:44799214:CT	T cells CD4 memory resting	1	UTR3	GJC1	No
chr17:44799214:CT	Mast cells resting	1	UTR3	GJC1	No
chr17:44799215:CT	Mast cells resting	1	UTR3	GJC1	No
chr17:44799215:CT	T cells CD4 memory resting	1	UTR3	GJC1	No
chr17:44799215:CT	Macrophages M0	1	UTR3	GJC1	No
chr17:4481883:CT	T cells follicular helper	1	intronic	SPNS3	Yes
chr17:4481883:CT	Macrophages M1	1	intronic	SPNS3	Yes
chr17:4481885:CT	Macrophages M1	1	intronic	SPNS3	Yes
chr17:4481885:CT	T cells follicular helper	1	intronic	SPNS3	Yes
chr17:44906738:CT	T cells gamma delta	1	UTR3	GFAP	No
chr17:44906738:CT	T cells CD4 memory resting	1	UTR3	GFAP	No
chr17:44906740:CT	T cells CD4 memory resting	1	UTR3	GFAP	No
chr17:44906791:GA	Macrophages M2	1	UTR3	GFAP	No
chr17:44906792:GA	Macrophages M2	1	UTR3	GFAP	No
chr17:4734064:CT	Macrophages M2	1	UTR3	CXCL16	No
chr17:4734064:CT	Neutrophils	1	UTR3	CXCL16	No
chr17:47947513:CT	T cells follicular helper	1	UTR3	PNPO	No
chr17:47947513:CT	T cells CD8	1	UTR3	PNPO	No
chr17:47947513:CT	NK cells activated	1	UTR3	PNPO	No
chr17:47947513:CT	Neutrophils	1	UTR3	PNPO	No
chr17:47947521:CT	T cells CD8	1	UTR3	PNPO	No
chr17:47947521:CT	T cells regulatory Tregs	1	UTR3	PNPO	No
chr17:47947521:CT	Neutrophils	1	UTR3	PNPO	No
chr17:47947521:CT	NK cells activated	1	UTR3	PNPO	No
chr17:47947521:CT	T cells follicular helper	1	UTR3	PNPO	No
chr17:47947528:CT	T cells CD8	1	UTR3	PNPO	No
chr17:47947528:CT	NK cells activated	1	UTR3	PNPO	No
chr17:47947528:CT	T cells follicular helper	1	UTR3	PNPO	No
chr17:5441902:CT	B cells naive	1	UTR3	DHX33	No
chr17:5441912:CT	Macrophages M2	1	UTR3	DHX33	No
chr17:5441912:CT	B cells naive	1	UTR3	DHX33	No
chr17:59204719:GA	T cells CD4 memory activated	1	UTR3	PRR11	Yes
chr17:59204719:GA	Macrophages M1	2	UTR3	PRR11	Yes
chr17:59204719:GA	Macrophages M2	1	UTR3	PRR11	Yes
chr17:59204719:GA	Macrophages M0	1	UTR3	PRR11	Yes
chr17:59204723:GA	T cells CD4 memory activated	1	UTR3	PRR11	No
chr17:59204723:GA	Macrophages M1	1	UTR3	PRR11	No
chr17:59204723:GA	T cells CD4 naive	1	UTR3	PRR11	No
chr17:59204723:GA	Macrophages M2	1	UTR3	PRR11	No
chr17:59204727:GA	Macrophages M1	1	UTR3	PRR11	Yes
chr17:59204727:GA	T cells CD4 memory activated	1	UTR3	PRR11	Yes
chr17:59204727:GA	Mast cells resting	1	UTR3	PRR11	Yes
chr17:59204727:GA	T cells CD4 naive	1	UTR3	PRR11	Yes
chr17:59204727:GA	Macrophages M0	1	UTR3	PRR11	Yes
chr17:59204727:GA	Macrophages M2	1	UTR3	PRR11	Yes
chr17:59204727:GA	NK cells activated	1	UTR3	PRR11	Yes
chr17:59204727:GA	T cells follicular helper	1	UTR3	PRR11	Yes
chr17:59204731:GA	NK cells activated	1	UTR3	PRR11	Yes
chr17:59204731:GA	Mast cells resting	1	UTR3	PRR11	Yes
chr17:59204731:GA	Macrophages M2	1	UTR3	PRR11	Yes
chr17:59204731:GA	Macrophages M1	2	UTR3	PRR11	Yes
chr17:59204731:GA	T cells CD4 naive	1	UTR3	PRR11	Yes
chr17:59204731:GA	T cells CD4 memory activated	1	UTR3	PRR11	Yes
chr17:59205035:GA	Mast cells resting	1	UTR3	PRR11	No
chr17:59205035:GA	NK cells activated	1	UTR3	PRR11	No
chr17:59205040:GA	NK cells activated	1	UTR3	PRR11	No
chr17:59205040:GA	Mast cells resting	1	UTR3	PRR11	No
chr17:59206060:GA	T cells follicular helper	1	UTR3	PRR11	Yes
chr17:59206064:GA	Mast cells resting	1	UTR3	PRR11	Yes
chr17:59206064:GA	T cells follicular helper	1	UTR3	PRR11	Yes
chr17:75567949:GA	Mast cells resting	1	intronic	LLGL2	No
chr17:7656661:CT	T cells gamma delta	1	UTR3	ATP1B2	No
chr17:7656661:CT	Macrophages M2	1	UTR3	ATP1B2	No
chr17:7656729:CT	T cells gamma delta	1	UTR3	ATP1B2	No
chr17:7656758:CT	T cells CD4 memory activated	1	UTR3	ATP1B2	No
chr17:7656763:CT	T cells CD4 memory activated	1	UTR3	ATP1B2	No
chr17:7656766:CT	T cells gamma delta	1	UTR3	ATP1B2	No
chr17:7668854:GA	T cells CD4 memory activated	1	UTR3	TP53	No
chr17:7668854:GA	T cells gamma delta	1	UTR3	TP53	No
chr17:78115701:GA	T cells CD4 memory resting	1	intronic	TMC6	No
chr17:78115722:GA	T cells CD4 memory resting	1	intronic	TMC6	No
chr17:78115764:GA	T cells CD4 memory resting	1	intronic	TMC6	No
chr17:78115785:GA	T cells CD4 memory resting	1	intronic	TMC6	No
chr17:78115806:GA	T cells CD8	1	intronic	TMC6	No
chr17:78115806:GA	T cells CD4 memory resting	1	intronic	TMC6	No
chr17:78115806:GA	T cells CD4 naive	1	intronic	TMC6	No
chr17:78115827:GA	T cells CD4 memory resting	1	intronic	TMC6	No
chr17:82450071:CT	T cells CD4 memory resting	1	intronic	CYBC1	No
chr17:82450101:CT	B cells naive	1	intronic	CYBC1	No
chr18:26169722:CT	T cells follicular helper	1	intronic	PSMA8	No
chr18:26169722:CT	B cells memory	1	intronic	PSMA8	No
chr18:26169722:CT	T cells CD4 memory resting	3	intronic	PSMA8	No
chr18:26169722:CT	Neutrophils	1	intronic	PSMA8	No
chr18:26169722:CT	Macrophages M1	2	intronic	PSMA8	No
chr18:26169722:CT	Plasma cells	1	intronic	PSMA8	No
chr18:26169722:CT	Macrophages M2	2	intronic	PSMA8	No
chr18:26169722:CT	Dendritic cells resting	2	intronic	PSMA8	No
chr18:26169722:CT	NK cells activated	1	intronic	PSMA8	No
chr18:26169728:CT	B cells memory	1	intronic	PSMA8	Yes
chr18:26169728:CT	T cells follicular helper	1	intronic	PSMA8	Yes
chr18:26169728:CT	T cells CD4 memory resting	3	intronic	PSMA8	Yes
chr18:26169728:CT	Macrophages M1	2	intronic	PSMA8	Yes
chr18:26169728:CT	Plasma cells	1	intronic	PSMA8	Yes
chr18:26169728:CT	Dendritic cells resting	2	intronic	PSMA8	Yes
chr18:26169728:CT	B cells naive	2	intronic	PSMA8	Yes
chr18:26169728:CT	NK cells activated	2	intronic	PSMA8	Yes
chr18:26169728:CT	Neutrophils	1	intronic	PSMA8	Yes
chr18:31547692:GA	T cells CD4 naive	1	ncRNA_intronic	DSG2-AS1	No
chr18:31547692:GA	Mast cells resting	1	ncRNA_intronic	DSG2-AS1	No
chr18:31547692:GA	Macrophages M1	2	ncRNA_intronic	DSG2-AS1	No
chr18:31547692:GA	B cells memory	1	ncRNA_intronic	DSG2-AS1	No
chr18:31547692:GA	Dendritic cells resting	1	ncRNA_intronic	DSG2-AS1	No
chr18:31547692:GA	Monocytes	1	ncRNA_intronic	DSG2-AS1	No
chr18:31547692:GA	Macrophages M2	1	ncRNA_intronic	DSG2-AS1	No
chr18:31547692:GA	T cells CD4 memory resting	4	ncRNA_intronic	DSG2-AS1	No
chr18:31547692:GA	B cells naive	2	ncRNA_intronic	DSG2-AS1	No
chr18:31547693:GA	T cells CD4 naive	1	ncRNA_intronic	DSG2-AS1	No
chr18:31547693:GA	B cells memory	1	ncRNA_intronic	DSG2-AS1	No
chr18:31547693:GA	Monocytes	1	ncRNA_intronic	DSG2-AS1	No
chr18:31547693:GA	Macrophages M1	2	ncRNA_intronic	DSG2-AS1	No
chr18:31547693:GA	Mast cells resting	1	ncRNA_intronic	DSG2-AS1	No
chr18:31547693:GA	B cells naive	2	ncRNA_intronic	DSG2-AS1	No
chr18:31547693:GA	Dendritic cells resting	1	ncRNA_intronic	DSG2-AS1	No
chr18:31547693:GA	Macrophages M2	1	ncRNA_intronic	DSG2-AS1	No
chr18:31547693:GA	T cells CD4 memory resting	4	ncRNA_intronic	DSG2-AS1	No
chr18:317976:CT	Macrophages M1	1	UTR3	COLEC12	No
chr18:317976:CT	T cells CD4 memory resting	1	UTR3	COLEC12	No
chr18:317989:CT	T cells CD4 memory resting	1	UTR3	COLEC12	No
chr18:317989:CT	Macrophages M1	1	UTR3	COLEC12	No
chr18:35248852:GA	Plasma cells	1	UTR3	ZNF397	No
chr18:35248852:GA	Monocytes	1	UTR3	ZNF397	No
chr18:35248853:GA	Monocytes	1	UTR3	ZNF397	No
chr18:35248853:GA	Plasma cells	1	UTR3	ZNF397	No
chr18:4333846:GA	Macrophages M2	1	intronic	DLGAP1	No
chr18:4333846:GA	T cells gamma delta	1	intronic	DLGAP1	No
chr18:4333879:GA	Macrophages M2	1	intronic	DLGAP1	No
chr18:4333888:CT	T cells CD4 memory activated	1	intronic	DLGAP1	No
chr18:4333888:CT	Macrophages M1	1	intronic	DLGAP1	No
chr18:4333888:CT	Macrophages M2	1	intronic	DLGAP1	No
chr18:49043122:CT	Macrophages M2	1	ncRNA_intronic	LOC100129878	No
chr18:49043127:CT	T cells regulatory Tregs	1	ncRNA_intronic	LOC100129878	Yes
chr18:49043131:CT	T cells regulatory Tregs	1	ncRNA_intronic	LOC100129878	No
chr18:50392350:CT	Macrophages M0	1	UTR3	SKA1	Yes
chr18:50392350:CT	Mast cells resting	1	UTR3	SKA1	Yes
chr18:50392351:CT	Mast cells resting	1	UTR3	SKA1	Yes
chr18:50392351:CT	Macrophages M0	1	UTR3	SKA1	Yes
chr18:50392727:CT	Mast cells resting	1	UTR3	SKA1	No
chr18:50392727:CT	T cells CD4 memory activated	1	UTR3	SKA1	No
chr18:50392733:CT	Mast cells resting	1	UTR3	SKA1	No
chr18:50392733:CT	T cells CD4 memory activated	1	UTR3	SKA1	No
chr18:63328504:CT	Macrophages M1	1	UTR3	KDSR	No
chr18:63328504:CT	T cells CD4 naive	1	UTR3	KDSR	No
chr18:63328504:CT	Macrophages M2	1	UTR3	KDSR	No
chr18:63328504:CT	Dendritic cells resting	1	UTR3	KDSR	No
chr18:723035:GA	T cells CD4 memory activated	1	UTR3	YES1	No
chr18:723068:GA	T cells CD4 memory activated	1	UTR3	YES1	No
chr18:74520376:CT	T cells gamma delta	1	UTR3	CNDP2	No
chr18:74520385:CT	T cells gamma delta	1	UTR3	CNDP2	No
chr18:74520698:CT	T cells CD4 naive	1	UTR3	CNDP2	No
chr18:74520772:CT	T cells CD4 memory activated	1	UTR3	CNDP2	No
chr19:10286456:CT	T cells gamma delta	1	UTR3	ICAM1	No
chr19:10286546:CT	T cells regulatory Tregs	1	UTR3	ICAM1	Yes
chr19:10286546:CT	Macrophages M2	1	UTR3	ICAM1	Yes
chr19:10286561:CT	Macrophages M1	1	UTR3	ICAM1	Yes
chr19:10286561:CT	T cells regulatory Tregs	1	UTR3	ICAM1	Yes
chr19:10286561:CT	Macrophages M2	2	UTR3	ICAM1	Yes
chr19:12080755:CT	T cells CD4 naive	1	UTR3	ZNF844	No
chr19:12080761:CT	T cells CD4 naive	1	UTR3	ZNF844	No
chr19:16102071:CT	Macrophages M2	1	UTR3	TPM4	No
chr19:16102153:CT	T cells gamma delta	1	UTR3	TPM4	No
chr19:16102260:CT	T cells CD4 memory activated	1	UTR3	TPM4	No
chr19:16102286:CT	Mast cells resting	1	UTR3	TPM4	No
chr19:16102316:CT	Macrophages M0	1	UTR3	TPM4	No
chr19:16156998:GA	Macrophages M0	1	intronic	HSH2D	No
chr19:16156999:GA	Macrophages M0	1	intronic	HSH2D	No
chr19:16817044:GA	Eosinophils	1	UTR3	NWD1	No
chr19:17504891:CT	Macrophages M1	1	ncRNA_intronic	LOC100507551	No
chr19:17504895:CT	Macrophages M1	1	ncRNA_intronic	LOC100507551	No
chr19:18391308:CT	Macrophages M2	3	UTR3	LRRC25	No
chr19:18391308:CT	Plasma cells	1	UTR3	LRRC25	No
chr19:18391308:CT	Macrophages M1	1	UTR3	LRRC25	No
chr19:18391308:CT	Monocytes	1	UTR3	LRRC25	No
chr19:18391308:CT	T cells CD8	1	UTR3	LRRC25	No
chr19:18391308:CT	T cells CD4 memory resting	1	UTR3	LRRC25	No
chr19:18391308:CT	T cells follicular helper	1	UTR3	LRRC25	No
chr19:18391308:CT	Neutrophils	1	UTR3	LRRC25	No
chr19:18391406:CT	T cells gamma delta	1	UTR3	LRRC25	No
chr19:18391406:CT	Macrophages M1	2	UTR3	LRRC25	No
chr19:18391406:CT	T cells CD4 memory activated	1	UTR3	LRRC25	No
chr19:18391406:CT	Macrophages M2	4	UTR3	LRRC25	No
chr19:18391406:CT	T cells CD8	2	UTR3	LRRC25	No
chr19:18391406:CT	T cells CD4 memory resting	2	UTR3	LRRC25	No
chr19:18391406:CT	Monocytes	1	UTR3	LRRC25	No
chr19:18391490:CT	Macrophages M2	3	UTR3	LRRC25	No
chr19:18391490:CT	Monocytes	2	UTR3	LRRC25	No
chr19:18391490:CT	T cells CD4 memory resting	1	UTR3	LRRC25	No
chr19:37541687:GA	Mast cells resting	1	UTR3	ZNF793	No
chr19:37541693:GA	Mast cells resting	1	UTR3	ZNF793	No
chr19:41729281:CT	T cells gamma delta	1	UTR3	CEACAM5	No
chr19:41729286:CT	B cells naive	1	UTR3	CEACAM5	No
chr19:41729433:CT	Macrophages M2	1	UTR3	CEACAM5	No
chr19:4523093:CT	T cells gamma delta	1	UTR3	PLIN5	No
chr19:4523097:CT	T cells gamma delta	1	UTR3	PLIN5	Yes
chr19:48257486:CT	T cells CD4 memory resting	1	ncRNA_exonic	CARD8-AS1	No
chr19:48257513:CT	T cells follicular helper	1	ncRNA_exonic	CARD8-AS1	No
chr19:48257513:CT	T cells CD4 memory resting	1	ncRNA_exonic	CARD8-AS1	No
chr19:48257513:CT	B cells naive	1	ncRNA_exonic	CARD8-AS1	No
chr19:48257513:CT	T cells CD4 naive	1	ncRNA_exonic	CARD8-AS1	No
chr19:48257513:CT	T cells CD4 memory activated	1	ncRNA_exonic	CARD8-AS1	No
chr19:48257513:CT	Macrophages M1	1	ncRNA_exonic	CARD8-AS1	No
chr19:48257513:CT	B cells memory	1	ncRNA_exonic	CARD8-AS1	No
chr19:48257513:CT	T cells CD8	1	ncRNA_exonic	CARD8-AS1	No
chr19:54353740:CT	Macrophages M2	1	UTR3	LAIR1	No
chr19:54353745:CT	Macrophages M2	1	UTR3	LAIR1	No
chr19:54353745:CT	T cells CD4 memory activated	1	UTR3	LAIR1	No
chr19:58521388:GA	Macrophages M2	2	intronic	ZBTB45	No
chr19:58521388:GA	T cells CD4 memory resting	1	intronic	ZBTB45	No
chr19:58521388:GA	Macrophages M1	1	intronic	ZBTB45	No
chr19:58584188:GA	T cells CD4 memory activated	1	ncRNA_exonic	CENPBD1P1	No
chr19:58584192:GA	T cells CD4 memory activated	1	ncRNA_exonic	CENPBD1P1	No
chr19:9561895:GA	T cells CD4 memory resting	1	UTR3	ZNF121	No
chr19:9561910:GA	NK cells activated	1	UTR3	ZNF121	No
chr19:9561910:GA	T cells CD4 memory resting	1	UTR3	ZNF121	No
chr19:9561911:GA	NK cells activated	1	UTR3	ZNF121	No
chr2:120120853:GA	B cells naive	1	intronic	EPB41L5	No
chr2:120120853:GA	T cells CD4 memory resting	1	intronic	EPB41L5	No
chr2:120120866:GA	Macrophages M2	2	intronic	EPB41L5	No
chr2:120120866:GA	T cells CD4 memory resting	1	intronic	EPB41L5	No
chr2:120120866:GA	Macrophages M1	1	intronic	EPB41L5	No
chr2:120120873:GA	T cells CD4 naive	1	intronic	EPB41L5	No
chr2:120120873:GA	Macrophages M2	2	intronic	EPB41L5	No
chr2:120120874:GA	Macrophages M2	1	intronic	EPB41L5	No
chr2:120120874:GA	Macrophages M1	1	intronic	EPB41L5	No
chr2:120120877:GA	B cells naive	1	intronic	EPB41L5	No
chr2:120120881:GA	B cells naive	1	intronic	EPB41L5	No
chr2:120120881:GA	Macrophages M2	1	intronic	EPB41L5	No
chr2:120120881:GA	Macrophages M1	1	intronic	EPB41L5	No
chr2:151447189:GA	T cells CD4 naive	1	intronic	RIF1	No
chr2:151447194:GA	T cells CD4 naive	1	intronic	RIF1	No
chr2:172597103:CT	T cells CD4 memory activated	1	UTR3	PDK1	No
chr2:174434780:CT	Neutrophils	1	UTR3	GPR155	No
chr2:174434786:CT	Macrophages M2	1	UTR3	GPR155	No
chr2:174434792:CT	Macrophages M2	1	UTR3	GPR155	No
chr2:175925664:CT	T cells regulatory Tregs	1	UTR3	LNPK	No
chr2:203303706:GA	T cells CD4 memory resting	1	UTR3	CYP20A1	No
chr2:203303706:GA	Macrophages M1	1	UTR3	CYP20A1	No
chr2:24004661:GA	Mast cells resting	1	UTR3	UBXN2A	No
chr2:24004661:GA	T cells gamma delta	1	UTR3	UBXN2A	No
chr2:31334872:CT	T cells CD4 memory activated	1	UTR3	XDH	Yes
chr2:31334872:CT	Mast cells resting	1	UTR3	XDH	Yes
chr2:31334882:CT	Mast cells resting	1	UTR3	XDH	Yes
chr2:31334882:CT	T cells CD4 memory activated	1	UTR3	XDH	Yes
chr2:38734403:GA	Macrophages M2	2	UTR3	GALM	No
chr2:38734403:GA	T cells regulatory Tregs	1	UTR3	GALM	No
chr2:38734403:GA	T cells CD4 memory resting	1	UTR3	GALM	No
chr2:38734403:GA	Macrophages M1	1	UTR3	GALM	No
chr2:38734403:GA	T cells follicular helper	1	UTR3	GALM	No
chr2:38734403:GA	T cells CD8	2	UTR3	GALM	No
chr2:38734403:GA	T cells CD4 memory activated	1	UTR3	GALM	No
chr2:38734404:GA	Macrophages M2	2	UTR3	GALM	No
chr2:38734404:GA	T cells CD4 memory resting	1	UTR3	GALM	No
chr2:38734404:GA	T cells regulatory Tregs	1	UTR3	GALM	No
chr2:38734404:GA	NK cells activated	1	UTR3	GALM	No
chr2:38734404:GA	T cells CD4 memory activated	1	UTR3	GALM	No
chr2:38734404:GA	T cells follicular helper	1	UTR3	GALM	No
chr2:38734404:GA	Macrophages M1	1	UTR3	GALM	No
chr2:38734404:GA	T cells CD8	2	UTR3	GALM	No
chr2:43886934:GA	T cells gamma delta	1	UTR3	LRPPRC	No
chr2:84906578:CT	T cells CD8	1	UTR3	TMSB10	No
chr2:84906578:CT	Macrophages M1	1	UTR3	TMSB10	No
chr2:84906578:CT	T cells follicular helper	1	UTR3	TMSB10	No
chr20:3869088:CT	T cells CD4 memory activated	1	UTR3	MAVS	No
chr20:3869609:CT	NK cells activated	1	UTR3	MAVS	No
chr20:3869609:CT	Macrophages M2	1	UTR3	MAVS	No
chr20:3869610:CT	B cells naive	1	UTR3	MAVS	No
chr20:3869616:CT	T cells CD4 memory resting	1	UTR3	MAVS	No
chr20:4780982:GA	T cells CD8	1	UTR3	RASSF2	No
chr20:4780982:GA	Macrophages M1	1	UTR3	RASSF2	No
chr20:4780982:GA	T cells follicular helper	1	UTR3	RASSF2	No
chr20:4780982:GA	T cells CD4 memory resting	1	UTR3	RASSF2	No
chr20:4780986:GA	Macrophages M1	1	UTR3	RASSF2	No
chr20:4780986:GA	T cells CD8	1	UTR3	RASSF2	No
chr20:4780986:GA	T cells follicular helper	1	UTR3	RASSF2	No
chr20:4780990:GA	T cells CD4 memory resting	1	UTR3	RASSF2	No
chr20:49504505:CT	Macrophages M2	1	UTR3	PTGIS	No
chr20:49504505:CT	T cells CD4 memory resting	1	UTR3	PTGIS	No
chr20:49504508:CT	Macrophages M2	1	UTR3	PTGIS	No
chr20:49504508:CT	T cells CD4 memory resting	1	UTR3	PTGIS	No
chr20:49504890:GA	T cells CD4 memory resting	1	UTR3	PTGIS	No
chr20:49504890:GA	Macrophages M2	1	UTR3	PTGIS	No
chr20:49504895:GA	Macrophages M2	1	UTR3	PTGIS	No
chr20:49504895:GA	T cells CD4 memory resting	1	UTR3	PTGIS	No
chr20:49504900:GA	T cells CD4 memory resting	1	UTR3	PTGIS	No
chr20:49504900:GA	Macrophages M2	1	UTR3	PTGIS	No
chr20:51736526:CT	Macrophages M2	1	intronic	ATP9A	No
chr20:51736526:CT	T cells CD4 memory resting	1	intronic	ATP9A	No
chr20:51736526:CT	T cells regulatory Tregs	1	intronic	ATP9A	No
chr20:51736527:CT	Macrophages M2	1	intronic	ATP9A	No
chr20:51736527:CT	T cells regulatory Tregs	1	intronic	ATP9A	No
chr20:51736527:CT	T cells CD4 memory resting	1	intronic	ATP9A	No
chr20:58364731:CT	NK cells activated	1	UTR3	RAB22A	No
chr20:58364747:CT	NK cells activated	1	UTR3	RAB22A	No
chr20:62294951:CT	T cells CD4 memory activated	1	UTR3	OSBPL2	No
chr21:25715984:CT	T cells CD4 memory activated	1	UTR3	JAM2	No
chr21:44770429:CT	T cells CD8	1	UTR3	UBE2G2	No
chr21:8200804:CT	T cells CD4 memory resting	3	ncRNA_exonic	LOC100507412	No
chr21:8200804:CT	Macrophages M1	1	ncRNA_exonic	LOC100507412	No
chr21:8200804:CT	Mast cells resting	1	ncRNA_exonic	LOC100507412	No
chr21:8200804:CT	T cells CD8	2	ncRNA_exonic	LOC100507412	No
chr21:8200804:CT	B cells naive	1	ncRNA_exonic	LOC100507412	No
chr21:8200804:CT	Macrophages M0	1	ncRNA_exonic	LOC100507412	No
chr21:8200804:CT	Macrophages M2	1	ncRNA_exonic	LOC100507412	No
chr21:8200808:CT	T cells CD8	2	ncRNA_exonic	LOC100507412	No
chr21:8200808:CT	Macrophages M2	1	ncRNA_exonic	LOC100507412	No
chr21:8200808:CT	Mast cells resting	1	ncRNA_exonic	LOC100507412	No
chr21:8200808:CT	Macrophages M1	1	ncRNA_exonic	LOC100507412	No
chr21:8200808:CT	T cells CD4 memory resting	3	ncRNA_exonic	LOC100507412	No
chr21:8383850:CT	Macrophages M1	1	ncRNA_exonic	LOC100507412	No
chr21:8383850:CT	Macrophages M0	1	ncRNA_exonic	LOC100507412	No
chr21:8383850:CT	Macrophages M2	1	ncRNA_exonic	LOC100507412	No
chr21:8383850:CT	Dendritic cells resting	1	ncRNA_exonic	LOC100507412	No
chr21:8383850:CT	B cells naive	1	ncRNA_exonic	LOC100507412	No
chr21:8383850:CT	T cells CD4 memory resting	3	ncRNA_exonic	LOC100507412	No
chr21:8383850:CT	Mast cells resting	1	ncRNA_exonic	LOC100507412	No
chr21:8383850:CT	T cells CD8	2	ncRNA_exonic	LOC100507412	No
chr21:8383854:CT	T cells CD4 memory resting	3	ncRNA_exonic	LOC100507412	No
chr21:8383854:CT	Macrophages M2	1	ncRNA_exonic	LOC100507412	No
chr21:8383854:CT	T cells CD8	2	ncRNA_exonic	LOC100507412	No
chr21:8383854:CT	Macrophages M1	1	ncRNA_exonic	LOC100507412	No
chr21:8383854:CT	Mast cells resting	1	ncRNA_exonic	LOC100507412	No
chr22:18094772:CT	T cells CD8	1	UTR3	PEX26	No
chr22:23163130:GA	T cells gamma delta	1	UTR3	RAB36	No
chr22:23163130:GA	Macrophages M2	1	UTR3	RAB36	No
chr22:23163130:GA	Macrophages M0	1	UTR3	RAB36	No
chr22:23163170:GA	T cells gamma delta	1	UTR3	RAB36	No
chr22:23163170:GA	Macrophages M1	1	UTR3	RAB36	No
chr22:42565106:GA	T cells regulatory Tregs	1	intronic	SERHL2	No
chr22:42565107:GA	T cells regulatory Tregs	1	intronic	SERHL2	No
chr22:42601349:GA	T cells CD4 memory resting	1	intronic	POLDIP3	No
chr22:42601355:GA	Macrophages M2	1	intronic	POLDIP3	Yes
chr22:42601355:GA	T cells CD4 memory resting	1	intronic	POLDIP3	Yes
chr22:42601355:GA	B cells naive	1	intronic	POLDIP3	Yes
chr22:42601355:GA	T cells CD4 naive	1	intronic	POLDIP3	Yes
chr22:42601356:GA	B cells naive	1	intronic	POLDIP3	Yes
chr22:42601356:GA	Macrophages M2	1	intronic	POLDIP3	Yes
chr22:42601356:GA	T cells CD4 memory resting	1	intronic	POLDIP3	Yes
chr22:42601356:GA	T cells CD4 naive	1	intronic	POLDIP3	Yes
chr22:46685076:GA	T cells CD4 memory resting	1	UTR3	CERK	Yes
chr22:46685077:GA	T cells CD4 memory resting	1	UTR3	CERK	Yes
chr22:50527948:CT	T cells follicular helper	1	intronic	TYMP	No
chr22:50527948:CT	T cells regulatory Tregs	1	intronic	TYMP	No
chr22:50527948:CT	Macrophages M1	1	intronic	TYMP	No
chr22:50527948:CT	T cells CD4 memory resting	1	intronic	TYMP	No
chr22:50527948:CT	Macrophages M2	1	intronic	TYMP	No
chr22:50527948:CT	T cells CD8	1	intronic	TYMP	No
chr22:50527951:CT	T cells follicular helper	1	intronic	TYMP	No
chr22:50527951:CT	T cells CD4 memory resting	1	intronic	TYMP	No
chr22:50527951:CT	Macrophages M2	1	intronic	TYMP	No
chr22:50527951:CT	T cells regulatory Tregs	1	intronic	TYMP	No
chr22:50527951:CT	Macrophages M1	1	intronic	TYMP	No
chr22:50527951:CT	T cells CD8	1	intronic	TYMP	No
chr22:50527951:CT	T cells CD4 memory activated	1	intronic	TYMP	No
chr3:112601684:GA	Macrophages M2	2	ncRNA_exonic	LINC01279	No
chr3:112601684:GA	T cells CD4 memory resting	1	ncRNA_exonic	LINC01279	No
chr3:112601684:GA	Mast cells resting	1	ncRNA_exonic	LINC01279	No
chr3:112601696:GA	Macrophages M2	3	ncRNA_exonic	LINC01279	No
chr3:112601696:GA	B cells naive	1	ncRNA_exonic	LINC01279	No
chr3:112601696:GA	T cells CD4 memory resting	2	ncRNA_exonic	LINC01279	No
chr3:112601696:GA	Mast cells resting	1	ncRNA_exonic	LINC01279	No
chr3:112601696:GA	T cells CD8	1	ncRNA_exonic	LINC01279	No
chr3:112601698:GA	Macrophages M2	1	ncRNA_exonic	LINC01279	No
chr3:132357753:CT	Plasma cells	1	UTR3	ACPP	Yes
chr3:132357754:CT	Plasma cells	1	UTR3	ACPP	Yes
chr3:132357781:CT	B cells naive	1	UTR3	ACPP	No
chr3:132357814:CT	T cells CD4 memory resting	1	UTR3	ACPP	No
chr3:132357929:GA	Plasma cells	1	UTR3	ACPP	No
chr3:132357931:GA	Plasma cells	1	UTR3	ACPP	No
chr3:132357956:CT	B cells memory	1	UTR3	ACPP	No
chr3:132357956:CT	Plasma cells	1	UTR3	ACPP	No
chr3:132357969:GA	Plasma cells	1	UTR3	ACPP	No
chr3:132358193:CT	Plasma cells	1	UTR3	ACPP	Yes
chr3:172505779:GA	Dendritic cells resting	1	UTR3	TNFSF10	No
chr3:183656903:GA	Macrophages M2	1	intronic	KLHL24	No
chr3:183656903:GA	Neutrophils	1	intronic	KLHL24	No
chr3:183656903:GA	T cells CD4 memory resting	1	intronic	KLHL24	No
chr3:183656904:GA	Macrophages M2	1	intronic	KLHL24	No
chr3:183656904:GA	Neutrophils	1	intronic	KLHL24	No
chr3:183656904:GA	T cells CD4 memory resting	1	intronic	KLHL24	No
chr3:184582278:CT	T cells CD4 naive	1	UTR3	EPHB3	No
chr3:184582280:CT	T cells CD4 naive	1	UTR3	EPHB3	No
chr3:184582290:CT	T cells CD4 naive	1	UTR3	EPHB3	No
chr3:185490992:CT	T cells CD4 memory resting	1	UTR3	TMEM41A	No
chr3:185490992:CT	T cells regulatory Tregs	1	UTR3	TMEM41A	No
chr3:185490992:CT	Macrophages M2	1	UTR3	TMEM41A	No
chr3:185490992:CT	Macrophages M1	1	UTR3	TMEM41A	No
chr3:185490992:CT	T cells CD4 naive	1	UTR3	TMEM41A	No
chr3:185490994:CT	T cells regulatory Tregs	1	UTR3	TMEM41A	No
chr3:185490994:CT	T cells CD4 naive	1	UTR3	TMEM41A	No
chr3:185490994:CT	Macrophages M2	1	UTR3	TMEM41A	No
chr3:185490994:CT	T cells CD4 memory resting	1	UTR3	TMEM41A	No
chr3:188880025:CT	T cells CD4 memory resting	2	UTR3	LPP	No
chr3:188880025:CT	Mast cells resting	1	UTR3	LPP	No
chr3:188880033:CT	Mast cells resting	1	UTR3	LPP	No
chr3:188880033:CT	T cells CD4 memory resting	2	UTR3	LPP	No
chr3:38525950:GA	NK cells activated	1	UTR3	EXOG	No
chr3:38525955:GA	NK cells activated	1	UTR3	EXOG	No
chr3:45083924:GA	T cells CD4 memory resting	2	UTR3	CDCP1	No
chr3:45083930:GA	B cells naive	1	UTR3	CDCP1	No
chr3:45083930:GA	Macrophages M2	1	UTR3	CDCP1	No
chr3:45083930:GA	T cells CD4 memory resting	2	UTR3	CDCP1	No
chr3:45083936:GA	Macrophages M2	1	UTR3	CDCP1	No
chr3:45083936:GA	T cells CD4 memory resting	1	UTR3	CDCP1	No
chr3:45083936:GA	B cells naive	1	UTR3	CDCP1	No
chr3:45083936:GA	Neutrophils	1	UTR3	CDCP1	No
chr3:48749896:CT	T cells regulatory Tregs	1	UTR3	PRKAR2A	No
chr3:9391264:CT	T cells CD4 memory resting	1	ncRNA_intronic	THUMPD3-AS1	No
chr4:109710474:CT	T cells CD4 memory resting	1	UTR3	PLA2G12A	No
chr4:109710474:CT	Macrophages M2	1	UTR3	PLA2G12A	No
chr4:109710474:CT	Macrophages M1	1	UTR3	PLA2G12A	No
chr4:109710477:CT	Macrophages M1	1	UTR3	PLA2G12A	No
chr4:118618016:CT	B cells naive	1	ncRNA_exonic	LOC729218	No
chr4:118618018:CT	B cells naive	1	ncRNA_exonic	LOC729218	No
chr4:165075235:CT	Macrophages M1	1	UTR3	TMEM192	No
chr4:165075240:CT	Neutrophils	1	UTR3	TMEM192	No
chr4:165075240:CT	Macrophages M1	1	UTR3	TMEM192	No
chr4:165075240:CT	T cells CD4 memory resting	1	UTR3	TMEM192	No
chr4:165075240:CT	T cells CD8	1	UTR3	TMEM192	No
chr4:165075244:CT	Neutrophils	1	UTR3	TMEM192	No
chr4:165075244:CT	T cells CD4 memory resting	1	UTR3	TMEM192	No
chr4:165075244:CT	T cells CD8	1	UTR3	TMEM192	No
chr4:17626232:GA	T cells CD4 memory resting	1	UTR3	MED28	No
chr4:17626243:GA	T cells CD4 memory activated	1	UTR3	MED28	No
chr4:186210834:CT	T cells gamma delta	1	UTR3	CYP4V2	No
chr4:76159615:GA	T cells CD4 memory resting	1	UTR3	SCARB2	No
chr4:76159618:GA	T cells CD4 memory resting	1	UTR3	SCARB2	No
chr4:76159618:GA	Macrophages M2	1	UTR3	SCARB2	No
chr4:82630871:GA	T cells CD4 memory activated	1	UTR3	SCD5	No
chr4:82630871:GA	T cells gamma delta	1	UTR3	SCD5	No
chr4:82631046:GA	T cells CD4 memory resting	1	UTR3	SCD5	No
chr5:10280075:CT	T cells follicular helper	1	UTR3	CMBL	No
chr5:10280075:CT	T cells CD8	1	UTR3	CMBL	No
chr5:126626225:GA	T cells follicular helper	1	UTR3	PHAX	No
chr5:126626225:GA	T cells regulatory Tregs	1	UTR3	PHAX	No
chr5:126626231:GA	T cells follicular helper	1	UTR3	PHAX	No
chr5:134147865:CT	B cells naive	1	UTR3	TCF7	No
chr5:134147865:CT	T cells CD4 naive	1	UTR3	TCF7	No
chr5:134147865:CT	Macrophages M1	1	UTR3	TCF7	No
chr5:134147865:CT	T cells CD4 memory resting	1	UTR3	TCF7	No
chr5:134147867:CT	T cells CD4 naive	1	UTR3	TCF7	No
chr5:134147867:CT	B cells naive	1	UTR3	TCF7	No
chr5:134147867:CT	T cells CD4 memory resting	1	UTR3	TCF7	No
chr5:149983592:CT	T cells CD4 naive	1	UTR3	SLC26A2	No
chr5:149983592:CT	T cells CD4 memory resting	1	UTR3	SLC26A2	No
chr5:149983593:CT	T cells CD4 memory resting	1	UTR3	SLC26A2	No
chr5:149983593:CT	T cells CD4 naive	1	UTR3	SLC26A2	No
chr5:151181220:CT	T cells CD8	1	UTR3	CCDC69	No
chr5:151181220:CT	T cells gamma delta	1	UTR3	CCDC69	No
chr5:151181220:CT	T cells CD4 memory resting	1	UTR3	CCDC69	No
chr5:151181225:CT	Plasma cells	1	UTR3	CCDC69	No
chr5:151181225:CT	T cells CD4 memory resting	1	UTR3	CCDC69	No
chr5:151181225:CT	T cells gamma delta	1	UTR3	CCDC69	No
chr5:151216460:GA	T cells CD4 naive	1	ncRNA_intronic	LOC105378230	No
chr5:151216692:GA	T cells CD4 naive	1	ncRNA_intronic	LOC105378230	No
chr5:170798174:GA	Mast cells resting	1	intronic	GABRP	No
chr5:170798174:GA	T cells follicular helper	1	intronic	GABRP	No
chr5:170798174:GA	B cells memory	1	intronic	GABRP	No
chr5:181046067:CT	B cells naive	1	intronic	BTNL9	Yes
chr5:181046071:CT	Mast cells resting	1	intronic	BTNL9	No
chr5:181046071:CT	B cells naive	1	intronic	BTNL9	No
chr5:181046089:CT	B cells naive	1	intronic	BTNL9	Yes
chr5:181046089:CT	T cells CD4 memory resting	1	intronic	BTNL9	Yes
chr5:181046089:CT	Mast cells resting	1	intronic	BTNL9	Yes
chr5:181046097:CT	Macrophages M2	1	intronic	BTNL9	Yes
chr5:181046097:CT	Mast cells resting	1	intronic	BTNL9	Yes
chr5:181046097:CT	B cells naive	1	intronic	BTNL9	Yes
chr5:181046119:CT	B cells naive	1	intronic	BTNL9	Yes
chr5:181046119:CT	Mast cells resting	1	intronic	BTNL9	Yes
chr5:181046127:CT	T cells CD4 memory resting	1	intronic	BTNL9	Yes
chr5:181046127:CT	Mast cells resting	1	intronic	BTNL9	Yes
chr5:181046127:CT	Macrophages M2	1	intronic	BTNL9	Yes
chr5:181046127:CT	B cells naive	1	intronic	BTNL9	Yes
chr5:181046187:CT	B cells naive	1	intronic	BTNL9	Yes
chr5:181046217:CT	Mast cells resting	1	intronic	BTNL9	No
chr5:181046217:CT	B cells naive	1	intronic	BTNL9	No
chr5:40982353:CT	T cells CD8	1	UTR3	C7	Yes
chr5:40982353:CT	T cells CD4 memory resting	1	UTR3	C7	Yes
chr5:40982353:CT	B cells naive	1	UTR3	C7	Yes
chr5:40982353:CT	Macrophages M0	1	UTR3	C7	Yes
chr5:40982353:CT	Dendritic cells resting	1	UTR3	C7	Yes
chr5:40982353:CT	Monocytes	1	UTR3	C7	Yes
chr5:40982353:CT	Mast cells resting	2	UTR3	C7	Yes
chr5:40982353:CT	Macrophages M2	5	UTR3	C7	Yes
chr5:40982353:CT	Macrophages M1	1	UTR3	C7	Yes
chr5:40982353:CT	T cells follicular helper	1	UTR3	C7	Yes
chr5:40982357:CT	Monocytes	1	UTR3	C7	No
chr5:40982357:CT	Mast cells resting	1	UTR3	C7	No
chr5:40982357:CT	Dendritic cells resting	1	UTR3	C7	No
chr5:40982357:CT	T cells CD4 memory resting	1	UTR3	C7	No
chr5:40982357:CT	T cells gamma delta	1	UTR3	C7	No
chr5:40982387:CT	Macrophages M2	5	UTR3	C7	Yes
chr5:40982387:CT	Mast cells resting	2	UTR3	C7	Yes
chr5:40982387:CT	T cells CD8	2	UTR3	C7	Yes
chr5:40982387:CT	T cells CD4 memory resting	1	UTR3	C7	Yes
chr5:40982387:CT	Macrophages M1	1	UTR3	C7	Yes
chr5:40982387:CT	Dendritic cells resting	1	UTR3	C7	Yes
chr5:40982387:CT	Monocytes	1	UTR3	C7	Yes
chr5:40982387:CT	T cells follicular helper	1	UTR3	C7	Yes
chr5:40982387:CT	NK cells activated	1	UTR3	C7	Yes
chr5:40982387:CT	Macrophages M0	1	UTR3	C7	Yes
chr5:40982387:CT	B cells naive	1	UTR3	C7	Yes
chr5:43575575:CT	T cells CD4 memory activated	1	ncRNA_exonic	NNT-AS1	No
chr5:43575579:CT	T cells CD4 memory activated	1	ncRNA_exonic	NNT-AS1	No
chr5:69104143:CT	Mast cells resting	1	UTR3	SLC30A5	No
chr5:69104147:CT	Mast cells resting	1	UTR3	SLC30A5	No
chr5:70481025:CT	Macrophages M2	2	ncRNA_intronic	GUSBP3	No
chr5:70481025:CT	T cells CD8	1	ncRNA_intronic	GUSBP3	No
chr5:70481025:CT	T cells CD4 naive	1	ncRNA_intronic	GUSBP3	No
chr5:70481031:CT	T cells CD4 naive	1	ncRNA_intronic	GUSBP3	No
chr5:70481031:CT	T cells CD8	1	ncRNA_intronic	GUSBP3	No
chr5:70481031:CT	Macrophages M2	2	ncRNA_intronic	GUSBP3	No
chr5:70481031:CT	T cells CD4 memory resting	1	ncRNA_intronic	GUSBP3	No
chr5:70996283:GA	T cells CD8	1	intronic	NAIP	No
chr5:70996283:GA	Macrophages M2	2	intronic	NAIP	No
chr5:70996289:GA	T cells CD8	1	intronic	NAIP	No
chr5:70996289:GA	Macrophages M2	2	intronic	NAIP	No
chr5:71121167:GA	T cells CD8	1	intronic	NAIP	No
chr5:71121167:GA	Macrophages M2	2	intronic	NAIP	No
chr5:71121173:GA	Macrophages M2	2	intronic	NAIP	No
chr5:71121173:GA	T cells CD8	1	intronic	NAIP	No
chr5:76616863:GA	B cells naive	1	UTR3	F2RL2	No
chr5:76616863:GA	T cells CD4 memory resting	1	UTR3	F2RL2	No
chr5:76616864:GA	B cells naive	1	UTR3	F2RL2	No
chr5:76616864:GA	T cells CD4 memory resting	1	UTR3	F2RL2	No
chr5:88975668:GA	T cells CD4 memory resting	1	ncRNA_intronic	MEF2C-AS1	No
chr5:88975668:GA	Macrophages M2	1	ncRNA_intronic	MEF2C-AS1	No
chr5:88975669:GA	Macrophages M2	1	ncRNA_intronic	MEF2C-AS1	No
chr5:88975669:GA	T cells CD4 memory resting	1	ncRNA_intronic	MEF2C-AS1	No
chr5:9038730:CT	Mast cells resting	1	UTR3	SEMA5A	No
chr6:106555190:GA	T cells CD4 memory resting	1	intronic	CRYBG1	No
chr6:106555191:GA	Plasma cells	1	intronic	CRYBG1	No
chr6:106555191:GA	T cells CD4 memory resting	1	intronic	CRYBG1	No
chr6:106970534:GA	Mast cells resting	1	UTR3	CD24	Yes
chr6:106970534:GA	T cells CD4 memory resting	1	UTR3	CD24	Yes
chr6:106970536:CT	T cells CD8	1	UTR3	CD24	No
chr6:106970536:CT	T cells follicular helper	1	UTR3	CD24	No
chr6:106970539:GA	T cells CD4 memory activated	1	UTR3	CD24	Yes
chr6:106970540:GA	Mast cells resting	1	UTR3	CD24	Yes
chr6:106970540:GA	Macrophages M2	1	UTR3	CD24	Yes
chr6:106970573:GA	Macrophages M1	1	UTR3	CD24	No
chr6:106970580:GA	Mast cells resting	1	UTR3	CD24	No
chr6:106970670:GA	T cells CD4 naive	1	UTR3	CD24	No
chr6:106970712:GA	T cells CD4 memory activated	1	UTR3	CD24	No
chr6:106970736:GA	NK cells activated	1	UTR3	CD24	No
chr6:106970737:GA	NK cells activated	1	UTR3	CD24	No
chr6:106970740:GA	Mast cells resting	1	UTR3	CD24	No
chr6:122444096:CT	T cells gamma delta	1	UTR3	SERINC1	No
chr6:122444101:CT	T cells gamma delta	1	UTR3	SERINC1	No
chr6:147569235:GA	T cells CD4 naive	1	UTR3	SAMD5	No
chr6:147569240:GA	T cells CD4 naive	1	UTR3	SAMD5	No
chr6:151618737:CT	Macrophages M0	1	UTR3	CCDC170	No
chr6:151618737:CT	Mast cells resting	1	UTR3	CCDC170	No
chr6:151618937:CT	T cells CD8	1	UTR3	CCDC170	No
chr6:159679919:CT	T cells CD4 memory activated	1	UTR3	SOD2	No
chr6:159679919:CT	Macrophages M2	1	UTR3	SOD2	No
chr6:159679919:CT	T cells CD4 memory resting	1	UTR3	SOD2	No
chr6:159679920:CT	T cells CD4 memory resting	1	UTR3	SOD2	No
chr6:159679920:CT	T cells CD4 memory activated	1	UTR3	SOD2	No
chr6:159679920:CT	Macrophages M0	1	UTR3	SOD2	No
chr6:159679920:CT	Macrophages M2	1	UTR3	SOD2	No
chr6:159679920:CT	Macrophages M1	1	UTR3	SOD2	No
chr6:159679921:CT	T cells CD8	1	UTR3	SOD2	No
chr6:159679921:CT	Macrophages M1	2	UTR3	SOD2	No
chr6:159679921:CT	T cells CD4 memory resting	1	UTR3	SOD2	No
chr6:159679921:CT	Macrophages M2	1	UTR3	SOD2	No
chr6:159679921:CT	T cells CD4 memory activated	1	UTR3	SOD2	No
chr6:159680812:GA	Macrophages M2	1	UTR3	SOD2	No
chr6:159680812:GA	T cells CD4 memory resting	1	UTR3	SOD2	No
chr6:159680812:GA	T cells follicular helper	1	UTR3	SOD2	No
chr6:159680812:GA	Monocytes	1	UTR3	SOD2	No
chr6:159680862:GA	T cells CD4 memory activated	1	UTR3	SOD2	No
chr6:159680886:GA	Monocytes	1	UTR3	SOD2	No
chr6:159680890:GA	Monocytes	1	UTR3	SOD2	No
chr6:159680945:GA	Mast cells resting	1	UTR3	SOD2	No
chr6:159680945:GA	Macrophages M1	3	UTR3	SOD2	No
chr6:159680945:GA	Dendritic cells resting	1	UTR3	SOD2	No
chr6:159680945:GA	Macrophages M2	4	UTR3	SOD2	No
chr6:159680945:GA	T cells CD4 memory resting	4	UTR3	SOD2	No
chr6:159680945:GA	T cells CD4 memory activated	1	UTR3	SOD2	No
chr6:159680945:GA	B cells naive	2	UTR3	SOD2	No
chr6:24817965:CT	Monocytes	1	intronic	RIPOR2	No
chr6:24817965:CT	Plasma cells	1	intronic	RIPOR2	No
chr6:24817969:CT	Plasma cells	1	intronic	RIPOR2	No
chr6:24817971:CT	Plasma cells	1	intronic	RIPOR2	No
chr6:30278726:CT	T cells CD4 memory resting	1	ncRNA_intronic	HCG17	No
chr6:30278732:CT	T cells CD4 memory resting	1	ncRNA_intronic	HCG17	No
chr6:30493028:CT	Macrophages M1	1	UTR3	HLA-E	No
chr6:30493028:CT	T cells follicular helper	1	UTR3	HLA-E	No
chr6:30493033:CT	Macrophages M1	1	UTR3	HLA-E	No
chr6:30493040:CT	T cells CD4 memory resting	1	UTR3	HLA-E	No
chr6:30493040:CT	Macrophages M1	1	UTR3	HLA-E	No
chr6:30493040:CT	T cells CD8	1	UTR3	HLA-E	No
chr6:30493041:CT	T cells CD8	1	UTR3	HLA-E	No
chr6:30493041:CT	Macrophages M1	1	UTR3	HLA-E	No
chr6:30493041:CT	B cells naive	1	UTR3	HLA-E	No
chr6:30493041:CT	Plasma cells	1	UTR3	HLA-E	No
chr6:30493041:CT	T cells CD4 memory resting	1	UTR3	HLA-E	No
chr6:30493053:GA	Macrophages M1	1	UTR3	HLA-E	No
chr6:30493061:GA	T cells CD4 memory activated	1	UTR3	HLA-E	No
chr6:30493061:GA	Macrophages M1	1	UTR3	HLA-E	No
chr6:30493062:GA	Macrophages M1	1	UTR3	HLA-E	No
chr6:30493064:GA	Macrophages M1	1	UTR3	HLA-E	No
chr6:30493064:GA	T cells CD4 memory resting	1	UTR3	HLA-E	No
chr6:30493064:GA	Plasma cells	1	UTR3	HLA-E	No
chr6:30493064:GA	T cells CD4 memory activated	1	UTR3	HLA-E	No
chr6:30493065:GA	Plasma cells	1	UTR3	HLA-E	No
chr6:30493065:GA	T cells CD4 memory activated	1	UTR3	HLA-E	No
chr6:30493065:GA	T cells CD8	1	UTR3	HLA-E	No
chr6:30493065:GA	Macrophages M1	1	UTR3	HLA-E	No
chr6:30493066:GA	T cells CD8	1	UTR3	HLA-E	No
chr6:30493066:GA	Macrophages M1	1	UTR3	HLA-E	No
chr6:30493175:CT	T cells CD8	1	UTR3	HLA-E	No
chr6:30493175:CT	Macrophages M1	1	UTR3	HLA-E	No
chr6:30493175:CT	B cells naive	1	UTR3	HLA-E	No
chr6:30493175:CT	T cells CD4 memory resting	1	UTR3	HLA-E	No
chr6:30493176:CT	Macrophages M1	1	UTR3	HLA-E	No
chr6:30493176:CT	T cells CD4 memory activated	1	UTR3	HLA-E	No
chr6:30493176:CT	B cells naive	1	UTR3	HLA-E	No
chr6:30493176:CT	T cells CD8	1	UTR3	HLA-E	No
chr6:30493176:CT	Mast cells resting	1	UTR3	HLA-E	No
chr6:30493193:GA	Macrophages M1	1	UTR3	HLA-E	No
chr6:30493193:GA	T cells CD8	1	UTR3	HLA-E	No
chr6:30493193:GA	T cells CD4 memory resting	1	UTR3	HLA-E	No
chr6:30493193:GA	Macrophages M2	1	UTR3	HLA-E	No
chr6:30493194:GA	Macrophages M1	1	UTR3	HLA-E	No
chr6:30493197:GA	Macrophages M1	1	UTR3	HLA-E	No
chr6:30493215:CT	NK cells activated	1	UTR3	HLA-E	No
chr6:30493215:CT	T cells CD4 memory activated	1	UTR3	HLA-E	No
chr6:30493215:CT	Macrophages M1	1	UTR3	HLA-E	No
chr6:30493215:CT	T cells CD8	1	UTR3	HLA-E	No
chr6:30493215:CT	T cells CD4 memory resting	1	UTR3	HLA-E	No
chr6:30493215:CT	T cells follicular helper	1	UTR3	HLA-E	No
chr6:30493215:CT	T cells regulatory Tregs	1	UTR3	HLA-E	No
chr6:30493216:CT	Macrophages M1	1	UTR3	HLA-E	No
chr6:30493216:CT	T cells CD8	1	UTR3	HLA-E	No
chr6:30493216:CT	T cells CD4 memory resting	1	UTR3	HLA-E	No
chr6:30493216:CT	Macrophages M2	1	UTR3	HLA-E	No
chr6:30493216:CT	T cells CD4 memory activated	1	UTR3	HLA-E	No
chr6:30493216:CT	T cells follicular helper	1	UTR3	HLA-E	No
chr6:30493217:CT	Macrophages M1	2	UTR3	HLA-E	No
chr6:30493217:CT	Macrophages M2	1	UTR3	HLA-E	No
chr6:30493217:CT	T cells CD8	1	UTR3	HLA-E	No
chr6:30493217:CT	Monocytes	1	UTR3	HLA-E	No
chr6:30493217:CT	T cells CD4 naive	1	UTR3	HLA-E	No
chr6:30493217:CT	T cells regulatory Tregs	1	UTR3	HLA-E	No
chr6:30493217:CT	NK cells activated	1	UTR3	HLA-E	No
chr6:30493217:CT	T cells CD4 memory resting	1	UTR3	HLA-E	No
chr6:30493217:CT	T cells follicular helper	1	UTR3	HLA-E	No
chr6:30493222:GA	Macrophages M1	1	UTR3	HLA-E	No
chr6:30493222:GA	T cells CD8	1	UTR3	HLA-E	No
chr6:30493223:GA	Macrophages M1	1	UTR3	HLA-E	No
chr6:30493223:GA	T cells CD8	1	UTR3	HLA-E	No
chr6:30493261:CT	T cells CD8	1	UTR3	HLA-E	No
chr6:30493261:CT	Macrophages M1	1	UTR3	HLA-E	No
chr6:30493261:CT	T cells CD4 memory resting	1	UTR3	HLA-E	No
chr6:30493261:CT	T cells regulatory Tregs	1	UTR3	HLA-E	No
chr6:30493261:CT	T cells follicular helper	1	UTR3	HLA-E	No
chr6:31355133:CT	Macrophages M1	1	exonic	HLA-B	No
chr6:31355133:CT	Macrophages M2	1	exonic	HLA-B	No
chr6:31355133:CT	T cells CD4 naive	1	exonic	HLA-B	No
chr6:31355133:CT	T cells CD4 memory resting	1	exonic	HLA-B	No
chr6:31355218:CT	T cells CD4 memory resting	1	exonic	HLA-B	No
chr6:31355218:CT	T cells CD4 naive	1	exonic	HLA-B	No
chr6:31863469:CT	T cells CD4 naive	1	UTR3	SLC44A4	No
chr6:31863473:CT	T cells CD4 naive	1	UTR3	SLC44A4	No
chr6:33300384:GA	Macrophages M1	1	UTR3	TAPBP	No
chr6:33300669:GA	Mast cells activated	1	UTR3	TAPBP	No
chr6:33300669:GA	Mast cells resting	1	UTR3	TAPBP	No
chr6:407627:CT	T cells CD4 memory resting	1	UTR3	IRF4	No
chr6:407627:CT	Plasma cells	1	UTR3	IRF4	No
chr6:407627:CT	T cells CD8	1	UTR3	IRF4	No
chr6:407627:CT	T cells CD4 memory activated	1	UTR3	IRF4	No
chr6:407627:CT	Macrophages M1	1	UTR3	IRF4	No
chr6:407628:CT	T cells CD8	1	UTR3	IRF4	No
chr6:407628:CT	Macrophages M1	1	UTR3	IRF4	No
chr6:407628:CT	T cells CD4 memory resting	1	UTR3	IRF4	No
chr6:407628:CT	Plasma cells	1	UTR3	IRF4	No
chr6:407628:CT	T cells CD4 memory activated	1	UTR3	IRF4	No
chr6:42080367:CT	T cells CD4 memory activated	1	UTR3	TAF8	No
chr6:42080372:CT	T cells CD4 memory activated	1	UTR3	TAF8	No
chr7:100036729:GA	T cells CD4 naive	1	UTR3	ZKSCAN1	No
chr7:100036733:GA	T cells CD4 naive	1	UTR3	ZKSCAN1	No
chr7:100964201:CT	Plasma cells	1	intronic	MUC3A	Yes
chr7:102580521:CT	T cells CD4 memory resting	1	UTR3	RASA4	No
chr7:102580638:CT	B cells naive	1	UTR3	RASA4	No
chr7:102580638:CT	T cells CD4 memory resting	1	UTR3	RASA4	No
chr7:102643456:GA	T cells CD4 memory resting	1	intronic	POLR2J2	No
chr7:102643456:GA	T cells CD4 naive	1	intronic	POLR2J2	No
chr7:102643456:GA	Neutrophils	1	intronic	POLR2J2	No
chr7:102643465:GA	Neutrophils	1	intronic	POLR2J2	No
chr7:102643465:GA	T cells CD8	1	intronic	POLR2J2	No
chr7:102643465:GA	T cells CD4 naive	1	intronic	POLR2J2	No
chr7:102679700:CT	T cells CD4 memory resting	1	ncRNA_exonic	RASA4DP	No
chr7:139047151:CT	T cells gamma delta	1	UTR3	ZC3HAV1	No
chr7:139047151:CT	Macrophages M1	1	UTR3	ZC3HAV1	No
chr7:139047151:CT	Macrophages M2	1	UTR3	ZC3HAV1	No
chr7:139047151:CT	T cells CD4 memory resting	1	UTR3	ZC3HAV1	No
chr7:139047157:CT	Macrophages M2	2	UTR3	ZC3HAV1	No
chr7:139047157:CT	B cells naive	1	UTR3	ZC3HAV1	No
chr7:139047157:CT	T cells CD4 memory resting	2	UTR3	ZC3HAV1	No
chr7:139047220:CT	Macrophages M1	1	UTR3	ZC3HAV1	No
chr7:139047220:CT	T cells CD4 memory activated	1	UTR3	ZC3HAV1	No
chr7:139047220:CT	Macrophages M2	1	UTR3	ZC3HAV1	No
chr7:139047220:CT	Mast cells resting	1	UTR3	ZC3HAV1	No
chr7:139047220:CT	T cells CD4 memory resting	2	UTR3	ZC3HAV1	No
chr7:151408188:CT	Macrophages M2	1	intronic	WDR86	No
chr7:151408193:CT	Macrophages M2	1	intronic	WDR86	No
chr7:44063275:CT	T cells CD4 memory resting	1	UTR3	DBNL	No
chr7:44063275:CT	Neutrophils	1	UTR3	DBNL	No
chr7:44063275:CT	Mast cells resting	1	UTR3	DBNL	No
chr7:44063275:CT	Monocytes	1	UTR3	DBNL	No
chr7:44063275:CT	T cells CD4 memory activated	1	UTR3	DBNL	No
chr7:44063275:CT	T cells regulatory Tregs	1	UTR3	DBNL	No
chr7:44063280:CT	T cells CD4 memory resting	1	UTR3	DBNL	No
chr7:44063280:CT	T cells regulatory Tregs	1	UTR3	DBNL	No
chr7:44063280:CT	T cells CD4 memory activated	1	UTR3	DBNL	No
chr7:44063286:CT	T cells CD4 memory activated	1	UTR3	DBNL	No
chr7:44063286:CT	Monocytes	1	UTR3	DBNL	No
chr7:44578885:GA	Dendritic cells activated	1	UTR3	TMED4	No
chr7:44578885:GA	NK cells activated	1	UTR3	TMED4	No
chr7:44578886:GA	NK cells activated	1	UTR3	TMED4	No
chr7:44829371:GA	Macrophages M2	1	UTR3	H2AFV	No
chr7:44829371:GA	T cells CD4 memory resting	1	UTR3	H2AFV	No
chr7:44829431:GA	T cells follicular helper	1	UTR3	H2AFV	No
chr7:44829431:GA	Mast cells resting	1	UTR3	H2AFV	No
chr7:44829431:GA	T cells CD4 memory resting	1	UTR3	H2AFV	No
chr7:44829431:GA	B cells naive	1	UTR3	H2AFV	No
chr7:44829431:GA	T cells CD8	1	UTR3	H2AFV	No
chr7:45083777:GA	T cells gamma delta	1	exonic	NACAD	No
chr7:73698131:GA	Macrophages M2	1	UTR3	BUD23	No
chr7:73698133:GA	T cells CD4 memory resting	1	UTR3	BUD23	No
chr7:73698135:GA	T cells CD4 memory resting	2	UTR3	BUD23	Yes
chr7:73698135:GA	Monocytes	1	UTR3	BUD23	Yes
chr7:73698135:GA	B cells naive	1	UTR3	BUD23	Yes
chr7:73698135:GA	Mast cells resting	1	UTR3	BUD23	Yes
chr7:73698135:GA	Macrophages M1	1	UTR3	BUD23	Yes
chr7:73698136:GA	T cells follicular helper	1	UTR3	BUD23	No
chr7:73698136:GA	B cells naive	1	UTR3	BUD23	No
chr7:73698136:GA	Mast cells resting	1	UTR3	BUD23	No
chr7:73698136:GA	Macrophages M1	1	UTR3	BUD23	No
chr7:73698136:GA	T cells CD4 memory resting	2	UTR3	BUD23	No
chr7:73698136:GA	Monocytes	1	UTR3	BUD23	No
chr7:73698136:GA	Macrophages M2	1	UTR3	BUD23	No
chr7:74231698:CT	Macrophages M1	1	UTR3	RFC2	Yes
chr7:74231698:CT	T cells CD4 memory resting	1	UTR3	RFC2	Yes
chr7:74231698:CT	Monocytes	1	UTR3	RFC2	Yes
chr7:74231698:CT	B cells memory	1	UTR3	RFC2	Yes
chr7:74231699:CT	Macrophages M2	1	UTR3	RFC2	Yes
chr7:74231699:CT	Macrophages M1	1	UTR3	RFC2	Yes
chr7:74231699:CT	T cells CD4 memory resting	1	UTR3	RFC2	Yes
chr7:74231699:CT	Monocytes	1	UTR3	RFC2	Yes
chr7:77193697:CT	Macrophages M2	1	UTR3	FGL2	No
chr7:77779830:CT	T cells regulatory Tregs	1	UTR3	RSBN1L	No
chr7:95294272:CT	T cells regulatory Tregs	1	UTR3	PPP1R9A	No
chr7:95294272:CT	T cells CD8	1	UTR3	PPP1R9A	No
chr7:95294272:CT	Macrophages M2	1	UTR3	PPP1R9A	No
chr7:95294272:CT	NK cells activated	1	UTR3	PPP1R9A	No
chr7:95294277:CT	T cells regulatory Tregs	1	UTR3	PPP1R9A	No
chr7:95294277:CT	Macrophages M2	1	UTR3	PPP1R9A	No
chr8:11345942:CT	T cells gamma delta	1	ncRNA_exonic	LOC100129129	No
chr8:127739981:CT	Mast cells activated	1	intronic	MYC	No
chr8:127739981:CT	Macrophages M2	1	intronic	MYC	No
chr8:127739982:CT	Macrophages M2	1	intronic	MYC	No
chr8:26507452:GA	Macrophages M2	1	UTR3	PNMA2	No
chr8:86153882:CT	T cells CD4 memory resting	1	UTR3	ATP6V0D2	No
chr8:9139560:CT	Monocytes	1	UTR3	PPP1R3B	No
chr8:9139560:CT	T cells CD4 memory resting	2	UTR3	PPP1R3B	No
chr8:9139560:CT	Mast cells resting	1	UTR3	PPP1R3B	No
chr8:9139560:CT	Mast cells activated	1	UTR3	PPP1R3B	No
chr8:9139560:CT	Macrophages M2	2	UTR3	PPP1R3B	No
chr8:9139560:CT	Eosinophils	1	UTR3	PPP1R3B	No
chr8:9139560:CT	Plasma cells	1	UTR3	PPP1R3B	No
chr8:9139560:CT	B cells naive	2	UTR3	PPP1R3B	No
chr8:9139585:CT	Monocytes	1	UTR3	PPP1R3B	Yes
chr8:9139585:CT	Macrophages M2	1	UTR3	PPP1R3B	Yes
chr8:9139585:CT	B cells naive	2	UTR3	PPP1R3B	Yes
chr8:9139585:CT	Eosinophils	1	UTR3	PPP1R3B	Yes
chr8:9139585:CT	Mast cells resting	1	UTR3	PPP1R3B	Yes
chr8:9139585:CT	T cells CD4 memory resting	2	UTR3	PPP1R3B	Yes
chr9:109018749:CT	T cells CD4 naive	1	UTR3	TMEM245	No
chr9:124812950:CT	Mast cells resting	1	UTR3	OLFML2A	No
chr9:38398305:CT	Macrophages M1	1	UTR3	ALDH1B1	No
chr9:38398313:CT	Macrophages M1	1	UTR3	ALDH1B1	No
chr9:38398313:CT	Dendritic cells resting	1	UTR3	ALDH1B1	No
chrUn_GL000220v1:100305:CT	B cells naive	1	ncRNA_exonic	LOC100507412	No
chrUn_GL000220v1:100305:CT	T cells CD4 memory resting	3	ncRNA_exonic	LOC100507412	No
chrUn_GL000220v1:100305:CT	Dendritic cells resting	1	ncRNA_exonic	LOC100507412	No
chrUn_GL000220v1:100305:CT	Macrophages M1	1	ncRNA_exonic	LOC100507412	No
chrUn_GL000220v1:100305:CT	T cells CD8	2	ncRNA_exonic	LOC100507412	No
chrUn_GL000220v1:100305:CT	Mast cells resting	1	ncRNA_exonic	LOC100507412	No
chrUn_GL000220v1:100305:CT	Macrophages M2	1	ncRNA_exonic	LOC100507412	No
chrUn_GL000220v1:100309:CT	Mast cells resting	1	ncRNA_exonic	LOC100507412	No
chrUn_GL000220v1:100309:CT	T cells CD8	1	ncRNA_exonic	LOC100507412	No
chrUn_GL000220v1:100309:CT	Dendritic cells resting	1	ncRNA_exonic	LOC100507412	No
chrUn_GL000220v1:100309:CT	B cells naive	2	ncRNA_exonic	LOC100507412	No
chrUn_GL000220v1:100309:CT	Macrophages M1	1	ncRNA_exonic	LOC100507412	No
chrUn_GL000220v1:100309:CT	T cells CD4 memory resting	5	ncRNA_exonic	LOC100507412	No
chrUn_GL000220v1:100309:CT	Macrophages M2	2	ncRNA_exonic	LOC100507412	No
chrX:100675912:CT	T cells CD4 memory activated	1	UTR3	SYTL4	No
chrX:116460545:CT	Mast cells resting	1	UTR3	SLC6A14	No
chrX:116460551:CT	T cells CD4 memory activated	1	UTR3	SLC6A14	Yes
chrX:116460551:CT	Mast cells resting	1	UTR3	SLC6A14	Yes
chrX:116460551:CT	T cells follicular helper	1	UTR3	SLC6A14	Yes
chrX:116460551:CT	Macrophages M1	1	UTR3	SLC6A14	Yes
chrX:116460551:CT	Dendritic cells activated	1	UTR3	SLC6A14	Yes
chrX:116460551:CT	Macrophages M0	1	UTR3	SLC6A14	Yes
chrX:116460557:CT	Macrophages M0	1	UTR3	SLC6A14	Yes
chrX:116460557:CT	Mast cells resting	1	UTR3	SLC6A14	Yes
chrX:116460557:CT	Macrophages M1	1	UTR3	SLC6A14	Yes
chrX:116460557:CT	Dendritic cells activated	1	UTR3	SLC6A14	Yes
chrX:116460557:CT	T cells CD4 memory activated	1	UTR3	SLC6A14	Yes
chrX:116460557:CT	T cells follicular helper	1	UTR3	SLC6A14	Yes
chrX:116460558:CT	T cells CD4 memory activated	1	UTR3	SLC6A14	Yes
chrX:116460558:CT	Macrophages M1	1	UTR3	SLC6A14	Yes
chrX:116460558:CT	Macrophages M0	1	UTR3	SLC6A14	Yes
chrX:116460558:CT	Dendritic cells activated	1	UTR3	SLC6A14	Yes
chrX:116460558:CT	Mast cells resting	1	UTR3	SLC6A14	Yes
chrX:116460558:CT	T cells follicular helper	1	UTR3	SLC6A14	Yes
chrX:1352043:CT	T cells CD4 memory resting	1	intronic	IL3RA	No
chrX:1352043:CT	Macrophages M2	1	intronic	IL3RA	No
chrX:149480514:GA	Macrophages M2	1	UTR3	IDS	No
chrX:54563801:GA	B cells naive	1	UTR3	GNL3L	No
chrX:55008584:GA	T cells CD8	1	UTR3	APEX2	No
chrY:18991343:GA	Mast cells resting	1	ncRNA_intronic	TTTY14	No
